# Supplementary material for: Bridging Cancer Biology with the Clinic: Relative Expression of a GRHL2-Mediated Gene-Set Pair Predicts Breast Cancer Metastasis
Source: PLoS One. 2013 Feb 18;8(2):e56195. doi: 10.1371/journal.pone.0056195 (PMC3575392; doi:10.1371/journal.pone.0056195)
Supplement: Data S1 — Prognostic tests of 2717 GSP combinations using three computational training cohorts with 995 patients. (XLS) [file pone.0056195.s007.xls]

## Sheet: 12 genes
Bridging Cancer Biology to with the Clinic: Relative Expression of a GRHL2-mediated Gene-set Pair Predicts Breast Cancer Metastasis Xinan “Holly” Yang, Prabhakaran Vasudevan, Vishwas Parekh, Aleks Penev, John M. Cunningham Departments of Pediatrics, Section of Hematology/Oncology, and Comer Children’s Hospital, The University of Chicago
Data S1: Prognostic tests of 2717 gene-set pair (GSP) combinations using three computational training cohorts with 995 patients.
	Pool6 (N=509)				GSE11121 (N=200)				GSE2034 (N=286)				Meta-analysis
GSP	p.dmfs	coef.dmfs	n_0.dmfs	n_1.dmfs	p.dmfs	coef.dmfs	n_0.dmfs	n_1.dmfs	p.dmfs	coef.dmfs	n_0.dmfs	n_1.dmfs	Liptak.3cohort	FDR
GRHL2, CDH2 vs. CDH1, CTNNA1	0.92367	0.0166811	230	279	0.577199	15.0137	1	199	0.00311554	-1.85756	2	284	0.727552	0.00360754
GRHL2, CDH2 vs. CDH1, CTNNB1	0.43585	0.136141	228	281	0.00486961	1.25904	190	10	0.29326	0.203944	141	145	0.206705	0.00553603
GRHL2, CDH2 vs. CDH1, CTNNA3	0.636659	-0.081387	235	274	0.819884	-0.230054	3	197	0.423014	-0.405597	8	278	0.675178	0.00360754
GRHL2, CDH2 vs. CTNNA1, CTNNB1	0.691785	0.0683702	248	261	0.555545	-0.210733	37	163	0.916612	0.0309831	36	250	0.813133	0.00553603
GRHL2, CDH2 vs. CTNNA1, CTNNA3	0.872262	0.0277336	242	267	1	0	200	NA	1	0	286	NA	1	0.00360754
GRHL2, CDH2 vs. CTNNB1, CTNNA3	0.526813	0.109452	249	260	0.0210393	0.691902	101	99	0.163614	0.284085	111	175	0.268508	0.00553603
GRHL2, ACTA2 vs. CDH1, CTNNA1	0.651497	0.0779355	242	267	1	0	200	NA	1	0	286	NA	1	0.00360754
GRHL2, ACTA2 vs. CDH1, CTNNB1	0.405678	0.143408	247	262	0.822988	0.161969	192	8	0.0202657	-2.00145	1	285	0.267389	0.00553603
GRHL2, ACTA2 vs. CDH1, CTNNA3	0.564795	-0.0993074	256	253	0.935123	-0.0823249	4	196	1	0	286	NA	1	0.00360754
GRHL2, ACTA2 vs. CTNNA1, CTNNB1	0.414992	0.141042	274	235	0.0310469	-0.678273	35	165	1	0	286	NA	1	0.00553603
GRHL2, ACTA2 vs. CTNNA1, CTNNA3	0.775835	0.0491917	275	234	1	0	200	NA	1	0	286	NA	1	0.00360754
GRHL2, ACTA2 vs. CTNNB1, CTNNA3	0.0109857	0.439367	268	241	0.448562	0.224061	115	85	1	0	286	NA	1	0.00553603
GRHL2, FN1 vs. CDH1, CTNNA1	0.502741	0.116319	235	274	0.678347	15.0091	1	199	0.674252	-0.419322	2	284	0.589481	0.00360754
GRHL2, FN1 vs. CDH1, CTNNB1	0.237278	0.206813	226	283	0.303822	-16.0402	195	5	0.93351	0.0166713	180	106	0.36431	0.00553603
GRHL2, FN1 vs. CDH1, CTNNA3	0.578643	0.0960465	238	271	0.183715	17.0612	7	193	0.408342	-0.41837	8	278	0.476829	0.00360754
GRHL2, FN1 vs. CTNNA1, CTNNB1	0.0984698	0.291056	233	276	0.427187	0.325207	35	165	0.0181902	0.708891	53	233	0.0328767	0.00553603
GRHL2, FN1 vs. CTNNA1, CTNNA3	0.190379	0.225428	260	249	1	0	200	NA	1	0	286	NA	1	0.00360754
GRHL2, FN1 vs. CTNNB1, CTNNA3	0.138774	0.256825	242	267	0.280033	0.318692	120	80	0.271101	0.212632	147	139	0.0955972	0.00553603
GRHL2, TGFB3 vs. CDH1, CTNNA1	0.533874	-0.107098	251	258	1	0	200	NA	1	0	286	NA	1	0.00360754
GRHL2, TGFB3 vs. CDH1, CTNNB1	0.260298	-0.193962	252	257	0.69621	0.131064	60	140	0.752432	-0.132469	14	272	0.379146	0.00553603
GRHL2, TGFB3 vs. CDH1, CTNNA3	0.343945	-0.162823	241	268	1	0	200	NA	1	0	286	NA	1	0.00360754
GRHL2, TGFB3 vs. CTNNA1, CTNNB1	0.795045	-0.0449156	257	252	1	0	200	NA	1	0	286	NA	1	0.00553603
GRHL2, TGFB3 vs. CTNNA1, CTNNA3	0.448954	-0.130886	267	242	1	0	200	NA	1	0	286	NA	1	0.00360754
GRHL2, TGFB3 vs. CTNNB1, CTNNA3	0.578747	0.0960483	266	243	1	0	200	NA	0.250287	16.0197	3	283	1	0.00553603
GRHL2, CITED2 vs. CDH1, CTNNA1	0.00753949	-0.459245	236	273	1	0	200	NA	1	0	286	NA	1	0.00360754
GRHL2, CITED2 vs. CDH1, CTNNB1	0.00913617	-0.44647	224	285	0.632609	-0.141054	91	109	0.202004	-0.328434	38	248	0.00856733	0.00553603
GRHL2, CITED2 vs. CDH1, CTNNA3	0.0137178	-0.424393	239	270	1	0	200	NA	1	0	286	NA	1	0.00360754
GRHL2, CITED2 vs. CTNNA1, CTNNB1	0.300537	-0.178169	246	263	0.577199	15.0137	1	199	0.240294	-0.815832	3	283	0.257234	0.00553603
GRHL2, CITED2 vs. CTNNA1, CTNNA3	0.0770449	-0.306589	259	250	1	0	200	NA	1	0	286	NA	1	0.00360754
GRHL2, CITED2 vs. CTNNB1, CTNNA3	0.389463	-0.14857	255	254	0.387714	16.0306	2	198	0.762992	-0.126647	15	271	0.453411	0.00553603
GRHL2, MKI67 vs. CDH1, CTNNA1	0.312067	0.174379	250	259	1	0	200	NA	1	0	286	NA	1	0.00360754
GRHL2, MKI67 vs. CDH1, CTNNB1	0.0765208	0.307048	248	261	0.00429551	0.861308	158	42	0.0899621	0.455827	58	228	0.0124972	0.00553603
GRHL2, MKI67 vs. CDH1, CTNNA3	0.107075	0.279307	252	257	1	0	200	NA	1	0	286	NA	1	0.00360754
GRHL2, MKI67 vs. CTNNA1, CTNNB1	0.0716594	0.311508	253	256	0.728845	-0.250726	5	195	0.205281	1.1995	7	279	0.0686787	0.00553603
GRHL2, MKI67 vs. CTNNA1, CTNNA3	0.00356983	0.503407	261	248	1	0	200	NA	1	0	286	NA	1	0.00360754
GRHL2, MKI67 vs. CTNNB1, CTNNA3	0.00074797	0.588007	257	252	0.0868878	0.868554	35	165	0.0869314	0.657508	31	255	0.000139271	0.00553603
GRHL2, RHOA vs. CDH1, CTNNA1	0.540059	-0.106604	234	275	1	0	200	NA	1	0	286	NA	1	0.00360754
GRHL2, RHOA vs. CDH1, CTNNB1	0.382496	-0.150517	233	276	1	0	200	NA	1	0	286	NA	1	0.00553603
GRHL2, RHOA vs. CDH1, CTNNA3	0.0499157	-0.338725	235	274	1	0	200	NA	1	0	286	NA	1	0.00360754
GRHL2, RHOA vs. CTNNA1, CTNNB1	0.28425	0.184811	259	250	1	0	200	NA	1	0	286	NA	1	0.00553603
GRHL2, RHOA vs. CTNNA1, CTNNA3	0.564931	0.0992706	259	250	1	0	200	NA	1	0	286	NA	1	0.00360754
GRHL2, RHOA vs. CTNNB1, CTNNA3	0.0567179	0.329993	252	257	1	0	200	NA	1	0	286	NA	1	0.00553603
CDH2, ACTA2 vs. CDH1, CTNNA1	0.896728	0.0224705	229	280	0.59791	-0.182267	45	155	1	0	286	NA	1	0.00360754
CDH2, ACTA2 vs. CDH1, CTNNB1	0.997283	-0.000587131	235	274	0.678347	-15.0091	199	1	0.404965	0.231404	46	240	0.995758	0.00553603
CDH2, ACTA2 vs. CDH1, CTNNA3	0.919921	-0.0173155	242	267	0.886237	0.0422426	106	94	0.490058	15.0072	1	285	0.939426	0.00360754
CDH2, ACTA2 vs. CTNNA1, CTNNB1	0.149358	0.248927	252	257	8.57891e-06	1.853	192	8	0.159747	-0.802572	5	281	0.0174681	0.00553603
CDH2, ACTA2 vs. CTNNA1, CTNNA3	0.593169	0.0920208	261	248	0.313584	-0.715586	5	195	1	0	286	NA	1	0.00360754
CDH2, ACTA2 vs. CTNNB1, CTNNA3	0.0392805	0.358211	254	255	0.00525588	1.78262	197	3	0.781628	0.0965154	26	260	0.0263599	0.00553603
CDH2, FN1 vs. CDH1, CTNNA1	0.865226	0.0295435	222	287	0.567369	0.204154	50	150	0.129202	0.46078	44	242	0.773179	0.00360754
CDH2, FN1 vs. CDH1, CTNNB1	0.110002	0.285911	211	298	1	0	200	NA	0.912535	-0.0461578	270	16	1	0.00553603
CDH2, FN1 vs. CDH1, CTNNA3	0.742471	0.0570385	224	285	0.31192	0.298376	105	95	0.345175	0.209749	79	207	0.655698	0.00360754
CDH2, FN1 vs. CTNNA1, CTNNB1	0.0149621	0.432759	224	285	0.208189	0.591488	184	16	0.00276121	0.654788	236	50	0.00142	0.00553603
CDH2, FN1 vs. CTNNA1, CTNNA3	0.0416704	0.355483	241	268	0.082744	-0.801271	11	189	0.117414	0.646655	27	259	0.0126667	0.00360754
CDH2, FN1 vs. CTNNB1, CTNNA3	0.00393768	0.512147	233	276	0.0270944	1.46714	197	3	0.0794215	0.551504	266	20	0.000529733	0.00553603
CDH2, TGFB3 vs. CDH1, CTNNA1	0.752931	-0.054409	246	263	0.577199	15.0137	1	199	0.0581111	-1.7016	1	285	0.592902	0.00360754
CDH2, TGFB3 vs. CDH1, CTNNB1	0.643885	-0.0798678	239	270	0.204284	0.653569	189	11	0.510057	0.127428	145	141	0.575144	0.00553603
CDH2, TGFB3 vs. CDH1, CTNNA3	0.376822	-0.152246	249	260	0.862891	-0.124901	8	192	0.955209	-0.0286254	11	275	0.656621	0.00360754
CDH2, TGFB3 vs. CTNNA1, CTNNB1	0.999757	-5.26189e-05	246	263	0.203294	-0.43697	35	165	0.603024	0.159176	36	250	0.999269	0.00553603
CDH2, TGFB3 vs. CTNNA1, CTNNA3	0.297383	-0.180399	251	258	1	0	200	NA	1	0	286	NA	1	0.00360754
CDH2, TGFB3 vs. CTNNB1, CTNNA3	0.0668027	-0.317413	252	257	0.876873	-0.0457042	99	101	0.125684	0.312073	113	173	0.0664492	0.00553603
CDH2, CITED2 vs. CDH1, CTNNA1	0.144981	-0.250809	216	293	0.434985	16.026	2	198	0.567121	-0.56749	2	284	0.16417	0.00360754
CDH2, CITED2 vs. CDH1, CTNNB1	0.0722143	-0.308554	214	295	0.332702	0.687248	196	4	0.110154	-0.373886	210	76	0.0357336	0.00553603
CDH2, CITED2 vs. CDH1, CTNNA3	0.285649	-0.185975	206	303	0.921801	-0.0709956	8	192	0.589016	-0.226594	14	272	0.425989	0.00360754
CDH2, CITED2 vs. CTNNA1, CTNNB1	0.0407259	-0.350778	222	287	0.0271498	-0.650891	55	145	0.259625	0.242041	90	196	0.0139448	0.00553603
CDH2, CITED2 vs. CTNNA1, CTNNA3	0.0313297	-0.369572	228	281	1	0	200	NA	0.0145181	-1.58182	2	284	1	0.00360754
CDH2, CITED2 vs. CTNNB1, CTNNA3	0.075805	-0.304595	216	293	0.903977	-0.0373747	131	69	0.349108	0.191332	197	89	0.115698	0.00553603
CDH2, MKI67 vs. CDH1, CTNNA1	0.35134	0.161463	236	273	0.951535	-0.0363246	13	187	0.310286	-0.511656	7	279	0.432701	0.00360754
CDH2, MKI67 vs. CDH1, CTNNB1	0.282597	0.187423	223	286	0.0398214	1.37873	197	3	0.195017	0.264401	201	85	0.129116	0.00553603
CDH2, MKI67 vs. CDH1, CTNNA3	0.229563	0.208347	232	277	0.762902	0.123972	37	163	0.498276	0.264024	23	263	0.289781	0.00360754
CDH2, MKI67 vs. CTNNA1, CTNNB1	0.109897	0.276599	247	262	0.265196	0.332262	130	70	0.00721338	0.555454	116	170	0.0244779	0.00553603
CDH2, MKI67 vs. CTNNA1, CTNNA3	0.0427376	0.350096	250	259	1	0	200	NA	0.327901	15.0145	2	284	1	0.00360754
CDH2, MKI67 vs. CTNNB1, CTNNA3	0.0450755	0.349179	237	272	0.00310417	0.957998	171	29	0.0189998	0.458642	192	94	0.00326092	0.00553603
CDH2, RHOA vs. CDH1, CTNNA1	0.499196	-0.116759	237	272	1	0	200	NA	1	0	286	NA	1	0.00360754
CDH2, RHOA vs. CDH1, CTNNB1	0.735119	0.058848	227	282	0.24111	0.347388	101	99	0.721089	0.109348	34	252	0.731195	0.00553603
CDH2, RHOA vs. CDH1, CTNNA3	0.840125	0.035178	223	286	1	0	200	NA	1	0	286	NA	1	0.00360754
CDH2, RHOA vs. CTNNA1, CTNNB1	0.329624	0.171204	221	288	9.97179e-11	-4.00394	1	199	0.674252	-0.419322	2	284	0.0609997	0.00553603
CDH2, RHOA vs. CTNNA1, CTNNA3	0.796349	0.04494	230	279	1	0	200	NA	1	0	286	NA	1	0.00360754
CDH2, RHOA vs. CTNNB1, CTNNA3	0.40653	0.144717	230	279	0.0316328	-1.0776	8	192	0.380297	0.443498	15	271	0.249427	0.00553603
ACTA2, FN1 vs. CDH1, CTNNA1	0.734717	0.0584471	242	267	0.300772	-0.330495	52	148	1	0	286	NA	1	0.00360754
ACTA2, FN1 vs. CDH1, CTNNB1	0.202348	0.220668	241	268	0.678347	-15.0091	199	1	0.0661985	0.451786	70	216	0.132105	0.00553603
ACTA2, FN1 vs. CDH1, CTNNA3	0.279537	0.186412	250	259	0.746743	0.0955649	116	84	0.915618	0.10641	3	283	0.489404	0.00360754
ACTA2, FN1 vs. CTNNA1, CTNNB1	0.133795	0.258949	247	262	0.542537	-15.0175	198	2	0.213103	0.861907	11	275	0.106648	0.00553603
ACTA2, FN1 vs. CTNNA1, CTNNA3	0.0907591	0.290965	263	246	0.750936	0.319703	6	194	1	0	286	NA	1	0.00360754
ACTA2, FN1 vs. CTNNB1, CTNNA3	0.00450354	0.491101	256	253	1	0	200	NA	0.0602192	0.589763	44	242	1	0.00553603
ACTA2, TGFB3 vs. CDH1, CTNNA1	0.183401	-0.229733	252	257	1	0	200	NA	1	0	286	NA	1	0.00360754
ACTA2, TGFB3 vs. CDH1, CTNNB1	0.340338	-0.164569	254	255	0.743145	-0.23652	189	11	0.783681	-0.275	2	284	0.486289	0.00553603
ACTA2, TGFB3 vs. CDH1, CTNNA3	0.116805	-0.272515	263	246	0.7343	-0.245096	6	194	1	0	286	NA	1	0.00360754
ACTA2, TGFB3 vs. CTNNA1, CTNNB1	0.440015	0.133052	265	244	0.08839	-0.603504	31	169	1	0	286	NA	1	0.00553603
ACTA2, TGFB3 vs. CTNNA1, CTNNA3	0.0911685	-0.296783	277	232	1	0	200	NA	1	0	286	NA	1	0.00360754
ACTA2, TGFB3 vs. CTNNB1, CTNNA3	0.66393	-0.0749619	256	253	0.045843	-0.618841	109	91	1	0	286	NA	1	0.00553603
ACTA2, CITED2 vs. CDH1, CTNNA1	0.275818	-0.188128	230	279	0.819884	-0.230054	3	197	1	0	286	NA	1	0.00360754
ACTA2, CITED2 vs. CDH1, CTNNB1	0.104848	-0.278518	233	276	0.887265	0.102689	192	8	0.407395	0.810087	5	281	0.157881	0.00553603
ACTA2, CITED2 vs. CDH1, CTNNA3	0.0955544	-0.286629	239	270	0.664477	-0.226556	15	185	1	0	286	NA	1	0.00360754
ACTA2, CITED2 vs. CTNNA1, CTNNB1	0.0715127	-0.310113	239	270	0.00126093	-0.922128	54	146	1	0	286	NA	1	0.00553603
ACTA2, CITED2 vs. CTNNA1, CTNNA3	0.0212809	-0.398383	240	269	0.577199	15.0137	1	199	1	0	286	NA	1	0.00360754
ACTA2, CITED2 vs. CTNNB1, CTNNA3	0.0283032	-0.379679	240	269	0.0443915	-0.763751	140	60	0.58698	-0.385414	4	282	0.0195229	0.00553603
ACTA2, MKI67 vs. CDH1, CTNNA1	0.610048	0.0882649	237	272	0.964228	-0.0324384	9	191	1	0	286	NA	1	0.00360754
ACTA2, MKI67 vs. CDH1, CTNNB1	0.478751	0.123359	235	274	0.591127	0.537468	197	3	0.667071	0.196728	15	271	0.546981	0.00553603
ACTA2, MKI67 vs. CDH1, CTNNA3	0.58286	0.094872	239	270	0.125649	0.658829	45	155	1	0	286	NA	1	0.00360754
ACTA2, MKI67 vs. CTNNA1, CTNNB1	0.228099	0.208473	260	249	0.967649	0.0130241	141	59	1	0	286	NA	1	0.00553603
ACTA2, MKI67 vs. CTNNA1, CTNNA3	0.0212779	0.397304	278	231	1	0	200	NA	1	0	286	NA	1	0.00360754
ACTA2, MKI67 vs. CTNNB1, CTNNA3	0.0378896	0.358839	268	241	0.680362	-0.245544	184	16	0.0872087	16.0438	6	280	0.0251055	0.00553603
ACTA2, RHOA vs. CDH1, CTNNA1	0.904035	-0.0208456	251	258	1	0	200	NA	1	0	286	NA	1	0.00360754
ACTA2, RHOA vs. CDH1, CTNNB1	0.925296	-0.0162213	242	267	0.83626	0.0614835	117	83	1	0	286	NA	1	0.00553603
ACTA2, RHOA vs. CDH1, CTNNA3	0.160828	-0.241657	248	261	1	0	200	NA	1	0	286	NA	1	0.00360754
ACTA2, RHOA vs. CTNNA1, CTNNB1	0.957959	-0.00909696	258	251	1	0	200	NA	1	0	286	NA	1	0.00553603
ACTA2, RHOA vs. CTNNA1, CTNNA3	0.49122	-0.119266	260	249	1	0	200	NA	1	0	286	NA	1	0.00360754
ACTA2, RHOA vs. CTNNB1, CTNNA3	0.885363	0.0248482	253	256	0.868738	0.119569	9	191	1	0	286	NA	1	0.00553603
FN1, TGFB3 vs. CDH1, CTNNA1	0.383186	-0.150077	235	274	0.501065	16.0181	2	198	0.862099	-0.123936	5	281	0.512188	0.00360754
FN1, TGFB3 vs. CDH1, CTNNB1	0.811294	0.0412455	233	276	0.577951	-0.556011	192	8	0.29234	0.208137	186	100	0.761864	0.00553603
FN1, TGFB3 vs. CDH1, CTNNA3	0.528661	-0.108431	237	272	0.157347	17.0695	8	192	0.78491	-0.138992	10	276	0.536564	0.00360754
FN1, TGFB3 vs. CTNNA1, CTNNB1	0.983037	-0.00366651	239	270	0.0150572	-0.778135	35	165	0.2244	0.306191	61	225	0.910809	0.00553603
FN1, TGFB3 vs. CTNNA1, CTNNA3	0.290171	-0.183023	257	252	1	0	200	NA	0.490058	15.0072	1	285	1	0.00360754
FN1, TGFB3 vs. CTNNB1, CTNNA3	0.679699	-0.0711109	245	264	0.436095	-0.234835	113	87	0.324376	0.190475	160	126	0.609148	0.00553603
FN1, CITED2 vs. CDH1, CTNNA1	0.136185	-0.257322	221	288	0.315356	16.0384	5	195	0.229757	16.0217	3	283	0.0909757	0.00360754
FN1, CITED2 vs. CDH1, CTNNB1	0.0869068	-0.294899	221	288	0.375459	-16.0305	197	3	0.305511	-0.324783	249	37	0.0690126	0.00553603
FN1, CITED2 vs. CDH1, CTNNA3	0.0822924	-0.299729	228	281	0.59929	0.377839	13	187	0.533048	-0.22868	18	268	0.10921	0.00360754
FN1, CITED2 vs. CTNNA1, CTNNB1	0.249554	-0.19818	227	282	0.00930949	-0.760992	54	146	0.354054	0.179048	148	138	0.113795	0.00553603
FN1, CITED2 vs. CTNNA1, CTNNA3	0.256966	-0.195627	230	279	1	0	200	NA	0.821657	-0.226029	2	284	1	0.00360754
FN1, CITED2 vs. CTNNB1, CTNNA3	0.513403	-0.112554	229	280	0.056506	-0.694955	137	63	0.338366	0.228569	235	51	0.344332	0.00553603
FN1, MKI67 vs. CDH1, CTNNA1	0.299544	0.179925	242	267	0.705208	0.27276	12	188	0.825236	-0.112479	9	277	0.451733	0.00360754
FN1, MKI67 vs. CDH1, CTNNB1	0.0308099	0.38165	227	282	0.678347	-15.0091	199	1	0.781595	0.0771876	247	39	0.0747066	0.00553603
FN1, MKI67 vs. CDH1, CTNNA3	0.127884	0.264353	236	273	0.243603	0.450063	47	153	0.762328	0.0926288	33	253	0.158233	0.00360754
FN1, MKI67 vs. CTNNA1, CTNNB1	0.0173064	0.417194	240	269	0.44085	0.230832	130	70	0.000381413	0.69056	150	136	0.0015093	0.00553603
FN1, MKI67 vs. CTNNA1, CTNNA3	0.0439788	0.350807	244	265	0.282645	-1.04314	1	199	0.164534	16.0291	4	282	0.0232112	0.00360754
FN1, MKI67 vs. CTNNB1, CTNNA3	0.139392	0.255977	243	266	0.12796	0.65667	185	15	0.00515707	0.629109	238	48	0.0245187	0.00553603
FN1, RHOA vs. CDH1, CTNNA1	0.789381	-0.0462871	231	278	1	0	200	NA	1	0	286	NA	1	0.00360754
FN1, RHOA vs. CDH1, CTNNB1	0.706352	0.0656996	228	281	0.819993	0.0677329	117	83	0.156464	0.416343	46	240	0.657155	0.00553603
FN1, RHOA vs. CDH1, CTNNA3	0.833461	-0.0363518	241	268	1	0	200	NA	0.490058	15.0072	1	285	1	0.00360754
FN1, RHOA vs. CTNNA1, CTNNB1	0.147801	0.253735	235	274	0.501065	16.0181	2	198	0.674252	-0.419322	2	284	0.196867	0.00553603
FN1, RHOA vs. CTNNA1, CTNNA3	0.316746	0.174083	238	271	1	0	200	NA	1	0	286	NA	1	0.00360754
FN1, RHOA vs. CTNNB1, CTNNA3	0.204855	0.219665	250	259	0.660035	-0.229802	14	186	0.201097	0.577577	21	265	0.176398	0.00553603
TGFB3, CITED2 vs. CDH1, CTNNA1	0.238471	-0.203739	240	269	1	0	200	NA	1	0	286	NA	1	0.00360754
TGFB3, CITED2 vs. CDH1, CTNNB1	0.0414819	-0.351271	232	277	0.0271276	-0.646346	88	112	0.113173	-0.38334	45	241	0.00936019	0.00553603
TGFB3, CITED2 vs. CDH1, CTNNA3	0.0234053	-0.391838	241	268	1	0	200	NA	1	0	286	NA	1	0.00360754
TGFB3, CITED2 vs. CTNNA1, CTNNB1	0.0198808	-0.400181	236	273	0.577199	15.0137	1	199	0.278525	-0.624719	5	281	0.0198339	0.00553603
TGFB3, CITED2 vs. CTNNA1, CTNNA3	0.00261362	-0.522266	244	265	1	0	200	NA	1	0	286	NA	1	0.00360754
TGFB3, CITED2 vs. CTNNB1, CTNNA3	0.0476389	-0.340332	234	275	0.783606	-0.277285	3	197	0.245188	-0.402194	19	267	0.0542156	0.00553603
TGFB3, MKI67 vs. CDH1, CTNNA1	0.66934	0.0739046	247	262	1	0	200	NA	1	0	286	NA	1	0.00360754
TGFB3, MKI67 vs. CDH1, CTNNB1	0.748608	0.0553673	246	263	0.0104585	0.817084	168	32	0.550586	0.150866	57	229	0.582053	0.00553603
TGFB3, MKI67 vs. CDH1, CTNNA3	0.8526	0.0320296	252	257	1	0	200	NA	1	0	286	NA	1	0.00360754
TGFB3, MKI67 vs. CTNNA1, CTNNB1	0.964042	-0.00777452	253	256	0.471849	16.0198	2	198	0.327901	15.0145	2	284	0.939229	0.00553603
TGFB3, MKI67 vs. CTNNA1, CTNNA3	0.752498	0.0543882	261	248	1	0	200	NA	1	0	286	NA	1	0.00360754
TGFB3, MKI67 vs. CTNNB1, CTNNA3	0.853493	0.0318353	256	253	0.625269	0.25508	21	179	0.547537	0.234628	23	263	0.860772	0.00553603
TGFB3, RHOA vs. CDH1, CTNNA1	0.0472877	-0.34278	245	264	1	0	200	NA	1	0	286	NA	1	0.00360754
TGFB3, RHOA vs. CDH1, CTNNB1	0.162665	-0.241829	254	255	1	0	200	NA	1	0	286	NA	1	0.00553603
TGFB3, RHOA vs. CDH1, CTNNA3	0.0384693	-0.360801	258	251	1	0	200	NA	1	0	286	NA	1	0.00360754
TGFB3, RHOA vs. CTNNA1, CTNNB1	0.480822	-0.121338	242	267	1	0	200	NA	1	0	286	NA	1	0.00553603
TGFB3, RHOA vs. CTNNA1, CTNNA3	0.0177552	-0.411163	249	260	1	0	200	NA	1	0	286	NA	1	0.00360754
TGFB3, RHOA vs. CTNNB1, CTNNA3	0.023929	-0.391636	247	262	1	0	200	NA	1	0	286	NA	1	0.00553603
CITED2, MKI67 vs. CDH1, CTNNA1	0.0119944	-0.430835	225	284	0.577199	15.0137	1	199	1	0	286	NA	1	0.00360754
CITED2, MKI67 vs. CDH1, CTNNB1	0.197333	-0.221681	228	281	0.0741174	0.631035	172	28	0.520926	0.126518	119	167	0.142239	0.00553603
CITED2, MKI67 vs. CDH1, CTNNA3	0.0294155	-0.374202	232	277	0.577199	15.0137	1	199	0.490058	15.0072	1	285	0.0408094	0.00360754
CITED2, MKI67 vs. CTNNA1, CTNNB1	0.757768	-0.0531699	232	277	0.518836	-0.383551	8	192	0.259994	0.566517	17	269	0.685472	0.00553603
CITED2, MKI67 vs. CTNNA1, CTNNA3	0.0475773	-0.341038	235	274	0.577199	15.0137	1	199	1	0	286	NA	1	0.00360754
CITED2, MKI67 vs. CTNNB1, CTNNA3	0.145404	-0.250429	235	274	0.876359	-0.0578476	37	163	0.511414	0.147884	74	212	0.225483	0.00553603
CITED2, RHOA vs. CDH1, CTNNA1	0.00030191	-0.620229	220	289	1	0	200	NA	1	0	286	NA	1	0.00360754
CITED2, RHOA vs. CDH1, CTNNB1	0.00181104	-0.533885	225	284	0.369617	16.0315	3	197	1	0	286	NA	1	0.00553603
CITED2, RHOA vs. CDH1, CTNNA3	0.00608266	-0.470867	212	297	1	0	200	NA	1	0	286	NA	1	0.00360754
CITED2, RHOA vs. CTNNA1, CTNNB1	0.0186609	-0.404579	237	272	0.577199	15.0137	1	199	1	0	286	NA	1	0.00553603
CITED2, RHOA vs. CTNNA1, CTNNA3	0.00620155	-0.469686	225	284	1	0	200	NA	1	0	286	NA	1	0.00360754
CITED2, RHOA vs. CTNNB1, CTNNA3	0.0734431	-0.307354	225	284	0.577199	15.0137	1	199	0.235469	-1.13246	1	285	0.0634	0.00553603
MKI67, RHOA vs. CDH1, CTNNA1	0.562643	-0.0996523	245	264	1	0	200	NA	1	0	286	NA	1	0.00360754
MKI67, RHOA vs. CDH1, CTNNB1	0.284072	0.185776	236	273	0.272209	0.64462	22	178	0.538691	0.435421	7	279	0.264948	0.00553603
MKI67, RHOA vs. CDH1, CTNNA3	0.820485	0.0392753	242	267	1	0	200	NA	1	0	286	NA	1	0.00360754
MKI67, RHOA vs. CTNNA1, CTNNB1	0.457378	0.128486	243	266	1	0	200	NA	1	0	286	NA	1	0.00553603
MKI67, RHOA vs. CTNNA1, CTNNA3	0.0947902	0.289002	252	257	1	0	200	NA	1	0	286	NA	1	0.00360754
MKI67, RHOA vs. CTNNB1, CTNNA3	0.0596284	0.325659	250	259	1	0	200	NA	0.490058	15.0072	1	285	1	0.00553603
GRHL2, CDH2 vs. CDH1, CTNNA1, CTNNB1	0.897732	0.0221813	242	267	0.110018	0.530535	75	125	0.770592	0.107135	23	263	0.876437	0.00360754
GRHL2, CDH2 vs. CDH1, CTNNA1, CTNNA3	0.923253	-0.0166572	242	267	1	0	200	NA	0.327901	15.0145	2	284	1	0.00553603
GRHL2, CDH2 vs. CDH1, CTNNB1, CTNNA3	0.98223	-0.00385572	236	273	0.110018	0.530535	75	125	0.654534	0.164294	24	262	0.96727	0.00360754
GRHL2, CDH2 vs. CTNNA1, CTNNB1, CTNNA3	0.579871	0.0961048	234	275	1	0	200	NA	0.229757	16.0217	3	283	1	0.00553603
GRHL2, ACTA2 vs. CDH1, CTNNA1, CTNNB1	0.213555	0.213971	270	239	0.384725	0.272803	77	123	1	0	286	NA	1	0.00360754
GRHL2, ACTA2 vs. CDH1, CTNNA1, CTNNA3	0.53792	0.106015	264	245	1	0	200	NA	1	0	286	NA	1	0.00553603
GRHL2, ACTA2 vs. CDH1, CTNNB1, CTNNA3	0.0971194	0.286004	259	250	0.384725	0.272803	77	123	1	0	286	NA	1	0.00360754
GRHL2, ACTA2 vs. CTNNA1, CTNNB1, CTNNA3	0.293927	0.180666	265	244	1	0	200	NA	1	0	286	NA	1	0.00553603
GRHL2, FN1 vs. CDH1, CTNNA1, CTNNB1	0.207988	0.218311	241	268	0.0942954	0.541748	79	121	0.868467	0.0576774	25	261	0.239896	0.00360754
GRHL2, FN1 vs. CDH1, CTNNA1, CTNNA3	0.192684	0.224939	251	258	1	0	200	NA	0.700472	0.384163	4	282	1	0.00553603
GRHL2, FN1 vs. CDH1, CTNNB1, CTNNA3	0.91971	0.0173798	244	265	0.0942954	0.541748	79	121	0.965237	-0.0144763	26	260	0.941834	0.00360754
GRHL2, FN1 vs. CTNNA1, CTNNB1, CTNNA3	0.32041	0.171777	244	265	1	0	200	NA	0.908053	-0.0824244	5	281	1	0.00553603
GRHL2, TGFB3 vs. CDH1, CTNNA1, CTNNB1	0.288385	-0.183081	255	254	0.471849	16.0198	2	198	1	0	286	NA	1	0.00360754
GRHL2, TGFB3 vs. CDH1, CTNNA1, CTNNA3	0.933494	-0.0143681	255	254	1	0	200	NA	1	0	286	NA	1	0.00553603
GRHL2, TGFB3 vs. CDH1, CTNNB1, CTNNA3	0.325837	-0.169767	261	248	0.471849	16.0198	2	198	1	0	286	NA	1	0.00360754
GRHL2, TGFB3 vs. CTNNA1, CTNNB1, CTNNA3	0.277261	-0.187665	261	248	1	0	200	NA	1	0	286	NA	1	0.00553603
GRHL2, CITED2 vs. CDH1, CTNNA1, CTNNB1	0.0777341	-0.304006	247	262	0.179553	17.0627	7	193	1	0	286	NA	1	0.00360754
GRHL2, CITED2 vs. CDH1, CTNNA1, CTNNA3	0.0227811	-0.396675	251	258	1	0	200	NA	1	0	286	NA	1	0.00553603
GRHL2, CITED2 vs. CDH1, CTNNB1, CTNNA3	0.0660911	-0.318819	248	261	0.179553	17.0627	7	193	1	0	286	NA	1	0.00360754
GRHL2, CITED2 vs. CTNNA1, CTNNB1, CTNNA3	0.0137921	-0.425506	246	263	1	0	200	NA	1	0	286	NA	1	0.00553603
GRHL2, MKI67 vs. CDH1, CTNNA1, CTNNB1	0.0650773	0.317987	258	251	0.042511	1.79884	22	178	0.353979	-0.536501	5	281	0.0309108	0.00360754
GRHL2, MKI67 vs. CDH1, CTNNA1, CTNNA3	0.0117573	0.435439	263	246	1	0	200	NA	1	0	286	NA	1	0.00553603
GRHL2, MKI67 vs. CDH1, CTNNB1, CTNNA3	0.10169	0.282881	258	251	0.042511	1.79884	22	178	0.353979	-0.536501	5	281	0.0504032	0.00360754
GRHL2, MKI67 vs. CTNNA1, CTNNB1, CTNNA3	0.00594845	0.476369	257	252	1	0	200	NA	1	0	286	NA	1	0.00553603
GRHL2, RHOA vs. CDH1, CTNNA1, CTNNB1	0.942116	0.0125181	250	259	1	0	200	NA	1	0	286	NA	1	0.00360754
GRHL2, RHOA vs. CDH1, CTNNA1, CTNNA3	0.284445	-0.185076	249	260	1	0	200	NA	1	0	286	NA	1	0.00553603
GRHL2, RHOA vs. CDH1, CTNNB1, CTNNA3	0.284947	-0.184823	245	264	1	0	200	NA	1	0	286	NA	1	0.00360754
GRHL2, RHOA vs. CTNNA1, CTNNB1, CTNNA3	0.257705	0.195849	248	261	1	0	200	NA	1	0	286	NA	1	0.00553603
CDH2, ACTA2 vs. CDH1, CTNNA1, CTNNB1	0.2266	0.208388	259	250	0.236159	0.437617	171	29	0.56289	-0.242569	13	273	0.211455	0.00360754
CDH2, ACTA2 vs. CDH1, CTNNA1, CTNNA3	0.639994	0.0806034	250	259	0.901951	-0.0539727	27	173	0.490058	15.0072	1	285	0.720876	0.00553603
CDH2, ACTA2 vs. CDH1, CTNNB1, CTNNA3	0.104683	0.280048	253	256	0.377217	0.34237	172	28	0.56289	-0.242569	13	273	0.116044	0.00360754
CDH2, ACTA2 vs. CTNNA1, CTNNB1, CTNNA3	0.0801436	0.301532	260	249	0.657035	-0.182194	28	172	0.490058	15.0072	1	285	0.106673	0.00553603
CDH2, FN1 vs. CDH1, CTNNA1, CTNNB1	0.0567479	0.336696	225	284	0.23636	0.420782	168	32	0.195733	0.263977	109	177	0.0307295	0.00360754
CDH2, FN1 vs. CDH1, CTNNA1, CTNNA3	0.130393	0.26318	234	275	0.922218	0.0401537	33	167	0.831192	-0.0563723	44	242	0.307828	0.00553603
CDH2, FN1 vs. CDH1, CTNNB1, CTNNA3	0.0190256	0.413765	227	282	0.408611	0.306324	169	31	0.140885	0.290543	126	160	0.010805	0.00360754
CDH2, FN1 vs. CTNNA1, CTNNB1, CTNNA3	0.00539855	0.501904	220	289	0.793824	-0.101856	34	166	0.95241	0.0140455	61	225	0.0394907	0.00553603
CDH2, TGFB3 vs. CDH1, CTNNA1, CTNNB1	0.281254	-0.18684	251	258	0.448887	0.23769	78	122	0.68211	0.150416	24	262	0.33191	0.00360754
CDH2, TGFB3 vs. CDH1, CTNNA1, CTNNA3	0.155552	-0.245472	253	256	1	0	200	NA	0.178507	16.0268	4	282	1	0.00553603
CDH2, TGFB3 vs. CDH1, CTNNB1, CTNNA3	0.355623	-0.159509	254	255	0.448887	0.23769	78	122	0.68211	0.150416	24	262	0.40571	0.00360754
CDH2, TGFB3 vs. CTNNA1, CTNNB1, CTNNA3	0.946045	0.0116993	254	255	1	0	200	NA	0.178507	16.0268	4	282	1	0.00553603
CDH2, CITED2 vs. CDH1, CTNNA1, CTNNB1	0.00568122	-0.472988	217	292	0.20998	0.380878	91	109	0.981638	0.00659896	37	249	0.0260025	0.00360754
CDH2, CITED2 vs. CDH1, CTNNA1, CTNNA3	0.0661664	-0.31511	217	292	0.577199	15.0137	1	199	0.972802	-0.0243396	6	280	0.203717	0.00553603
CDH2, CITED2 vs. CDH1, CTNNB1, CTNNA3	0.0350935	-0.36106	208	301	0.20998	0.380878	91	109	0.750546	-0.0840786	42	244	0.0477374	0.00360754
CDH2, CITED2 vs. CTNNA1, CTNNB1, CTNNA3	0.0167429	-0.409375	214	295	0.577199	15.0137	1	199	0.493389	-0.312581	11	275	0.0249306	0.00553603
CDH2, MKI67 vs. CDH1, CTNNA1, CTNNB1	0.65624	0.0768344	242	267	0.00499826	0.815935	144	56	0.434097	0.206505	51	235	0.428545	0.00360754
CDH2, MKI67 vs. CDH1, CTNNA1, CTNNA3	0.142675	0.253441	246	263	0.296792	-1.01715	3	197	0.147775	1.34954	9	277	0.0800645	0.00553603
CDH2, MKI67 vs. CDH1, CTNNB1, CTNNA3	0.143489	0.255223	229	280	0.00999113	0.756509	145	55	0.250243	0.296086	57	229	0.0493617	0.00360754
CDH2, MKI67 vs. CTNNA1, CTNNB1, CTNNA3	0.0211582	0.405979	229	280	0.083022	-1.18885	4	196	0.0699193	1.21729	15	271	0.00468868	0.00553603
CDH2, RHOA vs. CDH1, CTNNA1, CTNNB1	0.155385	-0.244246	235	274	0.324702	0.959077	11	189	0.141492	-0.733325	6	280	0.0892466	0.00360754
CDH2, RHOA vs. CDH1, CTNNA1, CTNNA3	0.324003	-0.170394	237	272	1	0	200	NA	1	0	286	NA	1	0.00553603
CDH2, RHOA vs. CDH1, CTNNB1, CTNNA3	0.813835	-0.041004	219	290	0.324702	0.959077	11	189	0.141492	-0.733325	6	280	0.67103	0.00360754
CDH2, RHOA vs. CTNNA1, CTNNB1, CTNNA3	0.924254	-0.0164508	227	282	1	0	200	NA	1	0	286	NA	1	0.00553603
ACTA2, FN1 vs. CDH1, CTNNA1, CTNNB1	0.135871	0.257544	248	261	0.448973	0.309626	178	22	0.56289	-0.242569	13	273	0.155812	0.00360754
ACTA2, FN1 vs. CDH1, CTNNA1, CTNNA3	0.198184	0.222088	247	262	0.990722	0.00509682	28	172	1	0	286	NA	1	0.00553603
ACTA2, FN1 vs. CDH1, CTNNB1, CTNNA3	0.206237	0.217968	248	261	0.870625	0.0771718	180	20	0.73345	-0.142994	14	272	0.356224	0.00360754
ACTA2, FN1 vs. CTNNA1, CTNNB1, CTNNA3	0.0183025	0.408986	249	260	0.590826	-0.208924	30	170	0.490058	15.0072	1	285	0.0272554	0.00553603
ACTA2, TGFB3 vs. CDH1, CTNNA1, CTNNB1	0.133573	-0.263976	273	236	0.781731	0.0836971	85	115	1	0	286	NA	1	0.00360754
ACTA2, TGFB3 vs. CDH1, CTNNA1, CTNNA3	0.085299	-0.302206	271	238	1	0	200	NA	1	0	286	NA	1	0.00553603
ACTA2, TGFB3 vs. CDH1, CTNNB1, CTNNA3	0.392797	-0.148881	271	238	0.781731	0.0836971	85	115	1	0	286	NA	1	0.00360754
ACTA2, TGFB3 vs. CTNNA1, CTNNB1, CTNNA3	0.457542	-0.128879	269	240	1	0	200	NA	1	0	286	NA	1	0.00553603
ACTA2, CITED2 vs. CDH1, CTNNA1, CTNNB1	0.142323	-0.25282	241	268	0.856673	0.0534875	97	103	1	0	286	NA	1	0.00360754
ACTA2, CITED2 vs. CDH1, CTNNA1, CTNNA3	0.0639312	-0.319181	243	266	0.577199	15.0137	1	199	1	0	286	NA	1	0.00553603
ACTA2, CITED2 vs. CDH1, CTNNB1, CTNNA3	0.404325	-0.143452	232	277	0.856673	0.0534875	97	103	1	0	286	NA	1	0.00360754
ACTA2, CITED2 vs. CTNNA1, CTNNB1, CTNNA3	0.0740648	-0.306543	230	279	0.577199	15.0137	1	199	1	0	286	NA	1	0.00553603
ACTA2, MKI67 vs. CDH1, CTNNA1, CTNNB1	0.725853	-0.0608742	259	250	0.000463631	1.00094	151	49	0.893971	-0.133824	2	284	0.60282	0.00360754
ACTA2, MKI67 vs. CDH1, CTNNA1, CTNNA3	0.538454	0.10671	262	247	0.192361	17.0629	6	194	1	0	286	NA	1	0.00553603
ACTA2, MKI67 vs. CDH1, CTNNB1, CTNNA3	0.826464	0.038126	247	262	0.000808756	0.968249	152	48	0.893971	-0.133824	2	284	0.72945	0.00360754
ACTA2, MKI67 vs. CTNNA1, CTNNB1, CTNNA3	0.0877118	0.294866	260	249	0.44936	0.748451	7	193	1	0	286	NA	1	0.00553603
ACTA2, RHOA vs. CDH1, CTNNA1, CTNNB1	0.457938	0.128294	257	252	0.605957	-0.307499	11	189	1	0	286	NA	1	0.00360754
ACTA2, RHOA vs. CDH1, CTNNA1, CTNNA3	0.506633	-0.1149	257	252	1	0	200	NA	1	0	286	NA	1	0.00553603
ACTA2, RHOA vs. CDH1, CTNNB1, CTNNA3	0.740816	-0.0571577	246	263	0.605957	-0.307499	11	189	1	0	286	NA	1	0.00360754
ACTA2, RHOA vs. CTNNA1, CTNNB1, CTNNA3	0.77696	-0.0489537	250	259	1	0	200	NA	1	0	286	NA	1	0.00553603
FN1, TGFB3 vs. CDH1, CTNNA1, CTNNB1	0.580913	-0.0952523	249	260	0.842426	0.0600894	84	116	0.991299	0.0036223	27	259	0.856466	0.00360754
FN1, TGFB3 vs. CDH1, CTNNA1, CTNNA3	0.296661	-0.180705	256	253	1	0	200	NA	0.990017	-0.0125719	3	283	1	0.00553603
FN1, TGFB3 vs. CDH1, CTNNB1, CTNNA3	0.532154	-0.107669	250	259	0.842426	0.0600894	84	116	0.823405	0.0710275	31	255	0.704661	0.00360754
FN1, TGFB3 vs. CTNNA1, CTNNB1, CTNNA3	0.579731	-0.0954557	251	258	1	0	200	NA	0.675677	0.297559	7	279	1	0.00553603
FN1, CITED2 vs. CDH1, CTNNA1, CTNNB1	0.0524345	-0.334489	233	276	0.6397	-0.137997	97	103	0.547969	0.162698	47	239	0.0782966	0.00360754
FN1, CITED2 vs. CDH1, CTNNA1, CTNNA3	0.0636088	-0.319922	234	275	0.486265	16.0186	2	198	0.975295	-0.022106	6	280	0.189143	0.00553603
FN1, CITED2 vs. CDH1, CTNNB1, CTNNA3	0.116489	-0.270559	228	281	0.6397	-0.137997	97	103	0.642803	0.114952	56	230	0.17244	0.00360754
FN1, CITED2 vs. CTNNA1, CTNNB1, CTNNA3	0.0805348	-0.301367	233	276	0.486265	16.0186	2	198	0.845031	-0.0821201	15	271	0.150539	0.00553603
FN1, MKI67 vs. CDH1, CTNNA1, CTNNB1	0.334947	0.167522	233	276	0.00204282	0.889546	147	53	0.018764	0.598645	69	217	0.059565	0.00360754
FN1, MKI67 vs. CDH1, CTNNA1, CTNNA3	0.115027	0.273158	241	268	0.109911	-0.925644	6	194	0.270752	0.767285	10	276	0.0614955	0.00553603
FN1, MKI67 vs. CDH1, CTNNB1, CTNNA3	0.229973	0.209081	227	282	0.00710764	0.794774	149	51	0.0064494	0.676454	76	210	0.0297934	0.00360754
FN1, MKI67 vs. CTNNA1, CTNNB1, CTNNA3	0.0277079	0.383938	241	268	0.0239992	-1.02505	8	192	0.0978834	0.935032	17	269	0.00529591	0.00553603
FN1, RHOA vs. CDH1, CTNNA1, CTNNB1	0.85422	0.0318115	238	271	0.08373	17.1035	12	188	0.862099	-0.123936	5	281	0.847299	0.00360754
FN1, RHOA vs. CDH1, CTNNA1, CTNNA3	0.664554	0.0750875	243	266	1	0	200	NA	1	0	286	NA	1	0.00553603
FN1, RHOA vs. CDH1, CTNNB1, CTNNA3	0.856281	0.0313714	238	271	0.08373	17.1035	12	188	0.862099	-0.123936	5	281	0.849294	0.00360754
FN1, RHOA vs. CTNNA1, CTNNB1, CTNNA3	0.408466	0.143347	243	266	1	0	200	NA	1	0	286	NA	1	0.00553603
TGFB3, CITED2 vs. CDH1, CTNNA1, CTNNB1	0.0137096	-0.426801	243	266	0.493688	0.67902	8	192	0.490058	15.0072	1	285	0.0187792	0.00360754
TGFB3, CITED2 vs. CDH1, CTNNA1, CTNNA3	0.0788872	-0.303924	244	265	1	0	200	NA	1	0	286	NA	1	0.00553603
TGFB3, CITED2 vs. CDH1, CTNNB1, CTNNA3	0.00487964	-0.48427	230	279	0.493688	0.67902	8	192	0.821657	-0.226029	2	284	0.0151261	0.00360754
TGFB3, CITED2 vs. CTNNA1, CTNNB1, CTNNA3	0.00106715	-0.563907	233	276	1	0	200	NA	0.235469	-1.13246	1	285	1	0.00553603
TGFB3, MKI67 vs. CDH1, CTNNA1, CTNNB1	0.737869	-0.0577738	251	258	0.0666116	1.65825	19	181	0.613113	-0.295067	6	280	0.648551	0.00360754
TGFB3, MKI67 vs. CDH1, CTNNA1, CTNNA3	0.759752	0.0528047	251	258	1	0	200	NA	1	0	286	NA	1	0.00553603
TGFB3, MKI67 vs. CDH1, CTNNB1, CTNNA3	0.980703	-0.00418481	253	256	0.0666116	1.65825	19	181	0.613113	-0.295067	6	280	0.957719	0.00360754
TGFB3, MKI67 vs. CTNNA1, CTNNB1, CTNNA3	0.460624	0.127389	251	258	1	0	200	NA	1	0	286	NA	1	0.00553603
TGFB3, RHOA vs. CDH1, CTNNA1, CTNNB1	0.0417322	-0.353743	253	256	1	0	200	NA	1	0	286	NA	1	0.00360754
TGFB3, RHOA vs. CDH1, CTNNA1, CTNNA3	0.00327261	-0.51468	254	255	1	0	200	NA	1	0	286	NA	1	0.00553603
TGFB3, RHOA vs. CDH1, CTNNB1, CTNNA3	0.0235505	-0.393593	253	256	1	0	200	NA	1	0	286	NA	1	0.00360754
TGFB3, RHOA vs. CTNNA1, CTNNB1, CTNNA3	0.0766241	-0.306189	246	263	1	0	200	NA	1	0	286	NA	1	0.00553603
CITED2, MKI67 vs. CDH1, CTNNA1, CTNNB1	0.0686207	-0.31296	231	278	0.085839	0.985529	32	168	0.910432	0.0658679	8	278	0.0994608	0.00360754
CITED2, MKI67 vs. CDH1, CTNNA1, CTNNA3	0.0312467	-0.370754	235	274	0.577199	15.0137	1	199	0.490058	15.0072	1	285	0.0430499	0.00553603
CITED2, MKI67 vs. CDH1, CTNNB1, CTNNA3	0.117907	-0.268928	231	278	0.085839	0.985529	32	168	0.796138	-0.131575	9	277	0.125354	0.00360754
CITED2, MKI67 vs. CTNNA1, CTNNB1, CTNNA3	0.330852	-0.167287	229	280	0.577199	15.0137	1	199	0.821657	-0.226029	2	284	0.455891	0.00553603
CITED2, RHOA vs. CDH1, CTNNA1, CTNNB1	0.00120517	-0.55502	224	285	1	0	200	NA	1	0	286	NA	1	0.00360754
CITED2, RHOA vs. CDH1, CTNNA1, CTNNA3	0.00704035	-0.462101	224	285	1	0	200	NA	1	0	286	NA	1	0.00553603
CITED2, RHOA vs. CDH1, CTNNB1, CTNNA3	0.00090956	-0.567332	219	290	1	0	200	NA	1	0	286	NA	1	0.00360754
CITED2, RHOA vs. CTNNA1, CTNNB1, CTNNA3	0.00111009	-0.558972	225	284	1	0	200	NA	1	0	286	NA	1	0.00553603
MKI67, RHOA vs. CDH1, CTNNA1, CTNNB1	0.304321	0.17732	248	261	1	0	200	NA	1	0	286	NA	1	0.00360754
MKI67, RHOA vs. CDH1, CTNNA1, CTNNA3	0.74357	0.0563439	254	255	1	0	200	NA	1	0	286	NA	1	0.00553603
MKI67, RHOA vs. CDH1, CTNNB1, CTNNA3	0.169736	0.238919	237	272	1	0	200	NA	1	0	286	NA	1	0.00360754
MKI67, RHOA vs. CTNNA1, CTNNB1, CTNNA3	0.0431022	0.353852	239	270	1	0	200	NA	1	0	286	NA	1	0.00553603
GRHL2, CDH2 vs. CDH1, CTNNA1, CTNNB1, CTNNA3	0.93878	0.0132944	240	269	0.819884	-0.230054	3	197	0.423014	-0.405597	8	278	0.942442	0.00360754
GRHL2, ACTA2 vs. CDH1, CTNNA1, CTNNB1, CTNNA3	0.258136	0.194638	262	247	0.935123	-0.0823249	4	196	1	0	286	NA	1	0.00360754
GRHL2, FN1 vs. CDH1, CTNNA1, CTNNB1, CTNNA3	0.47549	0.123244	245	264	0.183715	17.0612	7	193	0.408342	-0.41837	8	278	0.381334	0.00553603
GRHL2, TGFB3 vs. CDH1, CTNNA1, CTNNB1, CTNNA3	0.589186	-0.0930094	256	253	1	0	200	NA	1	0	286	NA	1	0.00360754
GRHL2, CITED2 vs. CDH1, CTNNA1, CTNNB1, CTNNA3	0.0249205	-0.38777	249	260	1	0	200	NA	1	0	286	NA	1	0.00553603
GRHL2, MKI67 vs. CDH1, CTNNA1, CTNNB1, CTNNA3	0.00509492	0.483979	261	248	1	0	200	NA	1	0	286	NA	1	0.00360754
GRHL2, RHOA vs. CDH1, CTNNA1, CTNNB1, CTNNA3	0.879686	-0.0261011	245	264	1	0	200	NA	1	0	286	NA	1	0.00553603
CDH2, ACTA2 vs. CDH1, CTNNA1, CTNNB1, CTNNA3	0.381639	0.150753	255	254	0.886237	0.0422426	106	94	0.490058	15.0072	1	285	0.479852	0.00553603
CDH2, FN1 vs. CDH1, CTNNA1, CTNNB1, CTNNA3	0.0996881	0.287684	236	273	0.31192	0.298376	105	95	0.262983	0.24854	81	205	0.0692956	0.00360754
CDH2, TGFB3 vs. CDH1, CTNNA1, CTNNB1, CTNNA3	0.257624	-0.196435	254	255	0.862891	-0.124901	8	192	0.955209	-0.0286254	11	275	0.534739	0.00553603
CDH2, CITED2 vs. CDH1, CTNNA1, CTNNB1, CTNNA3	0.020704	-0.395877	214	295	0.921801	-0.0709956	8	192	0.589016	-0.226594	14	272	0.0583249	0.00360754
CDH2, MKI67 vs. CDH1, CTNNA1, CTNNB1, CTNNA3	0.0528966	0.335964	241	268	0.762902	0.123972	37	163	0.498276	0.264024	23	263	0.0842525	0.00553603
CDH2, RHOA vs. CDH1, CTNNA1, CTNNB1, CTNNA3	0.973567	-0.00578175	221	288	1	0	200	NA	1	0	286	NA	1	0.00360754
ACTA2, FN1 vs. CDH1, CTNNA1, CTNNB1, CTNNA3	0.176665	0.233108	247	262	0.746743	0.0955649	116	84	0.915618	0.10641	3	283	0.36344	0.00553603
ACTA2, TGFB3 vs. CDH1, CTNNA1, CTNNB1, CTNNA3	0.252452	-0.199667	272	237	0.7343	-0.245096	6	194	1	0	286	NA	1	0.00360754
ACTA2, CITED2 vs. CDH1, CTNNA1, CTNNB1, CTNNA3	0.0656829	-0.317693	235	274	0.664477	-0.226556	15	185	1	0	286	NA	1	0.00553603
ACTA2, MKI67 vs. CDH1, CTNNA1, CTNNB1, CTNNA3	0.112936	0.27482	259	250	0.125649	0.658829	45	155	1	0	286	NA	1	0.00360754
ACTA2, RHOA vs. CDH1, CTNNA1, CTNNB1, CTNNA3	0.455857	-0.128938	250	259	1	0	200	NA	1	0	286	NA	1	0.00553603
FN1, TGFB3 vs. CDH1, CTNNA1, CTNNB1, CTNNA3	0.762011	-0.0521621	249	260	0.157347	17.0695	8	192	0.78491	-0.138992	10	276	0.755885	0.00360754
FN1, CITED2 vs. CDH1, CTNNA1, CTNNB1, CTNNA3	0.142964	-0.252554	221	288	0.59929	0.377839	13	187	0.533048	-0.22868	18	268	0.176723	0.00553603
FN1, MKI67 vs. CDH1, CTNNA1, CTNNB1, CTNNA3	0.0571262	0.332196	242	267	0.195057	0.499392	48	152	0.762328	0.0926288	33	253	0.0735342	0.00360754
FN1, RHOA vs. CDH1, CTNNA1, CTNNB1, CTNNA3	0.996269	0.000808311	247	262	1	0	200	NA	0.490058	15.0072	1	285	1	0.00553603
TGFB3, CITED2 vs. CDH1, CTNNA1, CTNNB1, CTNNA3	0.00290871	-0.514936	239	270	1	0	200	NA	1	0	286	NA	1	0.00360754
TGFB3, MKI67 vs. CDH1, CTNNA1, CTNNB1, CTNNA3	0.771577	0.0501621	248	261	1	0	200	NA	1	0	286	NA	1	0.00553603
TGFB3, RHOA vs. CDH1, CTNNA1, CTNNB1, CTNNA3	0.0712158	-0.312414	250	259	1	0	200	NA	1	0	286	NA	1	0.00360754
CITED2, MKI67 vs. CDH1, CTNNA1, CTNNB1, CTNNA3	0.162998	-0.239899	231	278	0.577199	15.0137	1	199	0.490058	15.0072	1	285	0.186708	0.00553603
CITED2, RHOA vs. CDH1, CTNNA1, CTNNB1, CTNNA3	0.0136491	-0.4224	222	287	1	0	200	NA	1	0	286	NA	1	0.00360754
MKI67, RHOA vs. CDH1, CTNNA1, CTNNB1, CTNNA3	0.28152	0.18646	238	271	1	0	200	NA	1	0	286	NA	1	0.00553603
GRHL2, CDH2, ACTA2 vs. CDH1, CTNNA1	0.237601	-0.203555	243	266	0.409592	-0.429142	15	185	1	0	286	NA	1	0.00360754
GRHL2, CDH2, ACTA2 vs. CDH1, CTNNB1	0.904523	-0.0207395	253	256	0.449082	0.748725	198	2	0.693139	0.180507	15	271	0.91065	0.00553603
GRHL2, CDH2, ACTA2 vs. CDH1, CTNNA3	0.330499	0.167493	260	249	0.924331	0.0311227	62	138	1	0	286	NA	1	0.00360754
GRHL2, CDH2, ACTA2 vs. CTNNA1, CTNNB1	0.116612	0.271147	264	245	0.0165642	0.796223	163	37	1	0	286	NA	1	0.00553603
GRHL2, CDH2, ACTA2 vs. CTNNA1, CTNNA3	0.899547	-0.0220225	275	234	0.587772	15.0129	1	199	1	0	286	NA	1	0.00360754
GRHL2, CDH2, ACTA2 vs. CTNNB1, CTNNA3	0.115233	0.272585	257	252	0.0047459	1.1046	185	15	0.980214	0.0177048	6	280	0.145497	0.00553603
GRHL2, CDH2, FN1 vs. CDH1, CTNNA1	0.992386	-0.00164609	242	267	0.820785	-0.0929844	29	171	0.787181	0.105517	20	266	0.996373	0.00360754
GRHL2, CDH2, FN1 vs. CDH1, CTNNB1	0.177299	0.234973	240	269	0.210628	1.19685	199	1	0.847244	0.0522182	245	41	0.230378	0.00553603
GRHL2, CDH2, FN1 vs. CDH1, CTNNA3	0.141606	0.254498	245	264	0.830931	0.0672035	72	128	0.058433	0.552992	50	236	0.10357	0.00360754
GRHL2, CDH2, FN1 vs. CTNNA1, CTNNB1	0.0036057	0.507963	255	254	0.0135668	0.790436	163	37	0.0118218	0.488284	189	97	0.00015894	0.00553603
GRHL2, CDH2, FN1 vs. CTNNA1, CTNNA3	0.148401	0.249611	263	246	0.0566896	-1.29351	3	197	0.137046	1.38143	9	277	0.0545103	0.00360754
GRHL2, CDH2, FN1 vs. CTNNB1, CTNNA3	0.035799	0.365244	246	263	0.0110941	1.00109	185	15	0.0135895	0.573059	243	43	0.00280528	0.00553603
GRHL2, CDH2, TGFB3 vs. CDH1, CTNNA1	0.338736	-0.164991	253	256	1	0	200	NA	1	0	286	NA	1	0.00360754
GRHL2, CDH2, TGFB3 vs. CDH1, CTNNB1	0.903582	-0.0209414	245	264	0.971126	-0.0106806	99	101	0.959493	-0.01617	30	256	0.981798	0.00553603
GRHL2, CDH2, TGFB3 vs. CDH1, CTNNA3	0.833323	0.0362368	256	253	1	0	200	NA	1	0	286	NA	1	0.00360754
GRHL2, CDH2, TGFB3 vs. CTNNA1, CTNNB1	0.852527	0.0321558	251	258	1	0	200	NA	1	0	286	NA	1	0.00553603
GRHL2, CDH2, TGFB3 vs. CTNNA1, CTNNA3	0.0856386	-0.300123	260	249	1	0	200	NA	1	0	286	NA	1	0.00360754
GRHL2, CDH2, TGFB3 vs. CTNNB1, CTNNA3	0.555369	0.102049	254	255	0.643074	15.01	1	199	0.386142	0.502251	13	273	0.548277	0.00553603
GRHL2, CDH2, CITED2 vs. CDH1, CTNNA1	0.0107838	-0.439841	235	274	1	0	200	NA	0.00329413	-2.38729	1	285	1	0.00360754
GRHL2, CDH2, CITED2 vs. CDH1, CTNNB1	0.0906068	-0.291187	242	267	0.318161	-0.318656	128	72	0.950484	-0.0125453	101	185	0.189212	0.00553603
GRHL2, CDH2, CITED2 vs. CDH1, CTNNA3	0.0918017	-0.291792	249	260	0.512057	15.0229	1	199	0.00329413	-2.38729	1	285	0.0221286	0.00360754
GRHL2, CDH2, CITED2 vs. CTNNA1, CTNNB1	0.828215	-0.0373678	247	262	0.261201	-1.085	2	198	0.144604	-0.563237	12	274	0.677821	0.00553603
GRHL2, CDH2, CITED2 vs. CTNNA1, CTNNA3	0.0521434	-0.336165	251	258	1	0	200	NA	0.00329413	-2.38729	1	285	1	0.00360754
GRHL2, CDH2, CITED2 vs. CTNNB1, CTNNA3	0.998127	0.000405084	235	274	0.605975	-0.30711	10	190	0.696105	0.090495	68	218	0.998242	0.00553603
GRHL2, CDH2, MKI67 vs. CDH1, CTNNA1	0.70792	0.0648506	245	264	1	0	200	NA	0.893971	-0.133824	2	284	1	0.00360754
GRHL2, CDH2, MKI67 vs. CDH1, CTNNB1	0.215929	0.213782	247	262	1.49414e-05	1.47856	185	15	0.0978266	0.326408	128	158	0.0267144	0.00553603
GRHL2, CDH2, MKI67 vs. CDH1, CTNNA3	0.252845	0.19748	263	246	0.396137	-0.605326	5	195	0.538152	0.609087	4	282	0.25799	0.00360754
GRHL2, CDH2, MKI67 vs. CTNNA1, CTNNB1	0.0152906	0.419212	262	247	0.0325001	0.905189	50	150	0.151122	0.43645	42	244	0.00360393	0.00553603
GRHL2, CDH2, MKI67 vs. CTNNA1, CTNNA3	0.034886	0.363603	263	246	1	0	200	NA	0.490058	15.0072	1	285	1	0.00360754
GRHL2, CDH2, MKI67 vs. CTNNB1, CTNNA3	0.0167042	0.415676	246	263	0.0156703	0.704741	117	83	0.116292	0.322311	108	178	0.0028831	0.00553603
GRHL2, CDH2, RHOA vs. CDH1, CTNNA1	0.199386	-0.221871	240	269	1	0	200	NA	1	0	286	NA	1	0.00360754
GRHL2, CDH2, RHOA vs. CDH1, CTNNB1	0.673713	0.0728376	238	271	0.011013	0.953086	64	136	0.693139	0.180507	15	271	0.544459	0.00553603
GRHL2, CDH2, RHOA vs. CDH1, CTNNA3	0.335612	0.167829	240	269	1	0	200	NA	1	0	286	NA	1	0.00360754
GRHL2, CDH2, RHOA vs. CTNNA1, CTNNB1	0.134854	0.261216	237	272	1	0	200	NA	1	0	286	NA	1	0.00553603
GRHL2, CDH2, RHOA vs. CTNNA1, CTNNA3	0.379557	0.152159	241	268	1	0	200	NA	1	0	286	NA	1	0.00360754
GRHL2, CDH2, RHOA vs. CTNNB1, CTNNA3	0.016358	0.424915	230	279	1	0	200	NA	0.980214	0.0177048	6	280	1	0.00553603
GRHL2, ACTA2, FN1 vs. CDH1, CTNNA1	0.777642	0.0486905	247	262	0.0712926	-0.725477	19	181	1	0	286	NA	1	0.00360754
GRHL2, ACTA2, FN1 vs. CDH1, CTNNB1	0.25884	0.19513	247	262	0.678347	-15.0091	199	1	0.45815	0.338217	17	269	0.292865	0.00553603
GRHL2, ACTA2, FN1 vs. CDH1, CTNNA3	0.20524	0.218278	254	255	0.696607	-0.120816	70	130	1	0	286	NA	1	0.00360754
GRHL2, ACTA2, FN1 vs. CTNNA1, CTNNB1	0.0218059	0.395226	265	244	0.221039	-0.858429	182	18	1	0	286	NA	1	0.00553603
GRHL2, ACTA2, FN1 vs. CTNNA1, CTNNA3	0.0539567	0.331767	263	246	0.512057	15.0229	1	199	1	0	286	NA	1	0.00360754
GRHL2, ACTA2, FN1 vs. CTNNB1, CTNNA3	0.0215954	0.395234	262	247	0.779538	0.28236	197	3	0.563571	0.409414	8	278	0.0446526	0.00553603
GRHL2, ACTA2, TGFB3 vs. CDH1, CTNNA1	0.429285	-0.136217	251	258	1	0	200	NA	1	0	286	NA	1	0.00360754
GRHL2, ACTA2, TGFB3 vs. CDH1, CTNNB1	0.452884	-0.129629	255	254	0.971126	-0.0106806	100	100	0.473829	-0.326711	10	276	0.597299	0.00553603
GRHL2, ACTA2, TGFB3 vs. CDH1, CTNNA3	0.400527	-0.145554	264	245	1	0	200	NA	1	0	286	NA	1	0.00360754
GRHL2, ACTA2, TGFB3 vs. CTNNA1, CTNNB1	0.88744	0.0244256	269	240	1	0	200	NA	1	0	286	NA	1	0.00553603
GRHL2, ACTA2, TGFB3 vs. CTNNA1, CTNNA3	0.0973345	-0.28961	268	241	1	0	200	NA	1	0	286	NA	1	0.00360754
GRHL2, ACTA2, TGFB3 vs. CTNNB1, CTNNA3	0.880243	0.0260096	265	244	0.643074	15.01	1	199	0.327901	15.0145	2	284	0.853142	0.00553603
GRHL2, ACTA2, CITED2 vs. CDH1, CTNNA1	0.20667	-0.217179	240	269	0.577199	15.0137	1	199	1	0	286	NA	1	0.00360754
GRHL2, ACTA2, CITED2 vs. CDH1, CTNNB1	0.117832	-0.271137	249	260	0.318161	-0.318656	128	72	0.971967	0.0160969	13	273	0.253011	0.00553603
GRHL2, ACTA2, CITED2 vs. CDH1, CTNNA3	0.187448	-0.227136	247	262	0.387714	16.0306	2	198	1	0	286	NA	1	0.00360754
GRHL2, ACTA2, CITED2 vs. CTNNA1, CTNNB1	0.162591	-0.242478	258	251	0.00760323	-1.72206	3	197	1	0	286	NA	1	0.00553603
GRHL2, ACTA2, CITED2 vs. CTNNA1, CTNNA3	0.0220742	-0.399634	257	252	0.577199	15.0137	1	199	1	0	286	NA	1	0.00360754
GRHL2, ACTA2, CITED2 vs. CTNNB1, CTNNA3	0.810973	-0.041388	255	254	0.126992	-0.709061	13	187	0.50197	0.662391	5	281	0.726565	0.00553603
GRHL2, ACTA2, MKI67 vs. CDH1, CTNNA1	0.152454	0.246948	253	256	0.512057	15.0229	1	199	1	0	286	NA	1	0.00360754
GRHL2, ACTA2, MKI67 vs. CDH1, CTNNB1	0.0746072	0.308407	259	250	3.6168e-05	1.47765	186	14	0.45815	0.338217	17	269	0.0150212	0.00553603
GRHL2, ACTA2, MKI67 vs. CDH1, CTNNA3	0.230337	0.206293	265	244	0.912927	0.110521	5	195	1	0	286	NA	1	0.00360754
GRHL2, ACTA2, MKI67 vs. CTNNA1, CTNNB1	0.00592326	0.475765	269	240	0.0477753	0.791888	53	147	1	0	286	NA	1	0.00553603
GRHL2, ACTA2, MKI67 vs. CTNNA1, CTNNA3	0.0345675	0.364274	276	233	1	0	200	NA	1	0	286	NA	1	0.00360754
GRHL2, ACTA2, MKI67 vs. CTNNB1, CTNNA3	0.0212004	0.398199	258	251	0.0123771	0.728255	117	83	0.119314	16.0364	5	281	0.00364581	0.00553603
GRHL2, ACTA2, RHOA vs. CDH1, CTNNA1	0.603127	-0.0895261	243	266	1	0	200	NA	1	0	286	NA	1	0.00360754
GRHL2, ACTA2, RHOA vs. CDH1, CTNNB1	0.601893	0.0900539	246	263	0.011013	0.953086	65	135	1	0	286	NA	1	0.00553603
GRHL2, ACTA2, RHOA vs. CDH1, CTNNA3	0.337152	0.16589	245	264	1	0	200	NA	1	0	286	NA	1	0.00360754
GRHL2, ACTA2, RHOA vs. CTNNA1, CTNNB1	0.328468	0.168862	261	248	1	0	200	NA	1	0	286	NA	1	0.00553603
GRHL2, ACTA2, RHOA vs. CTNNA1, CTNNA3	0.120093	0.268284	258	251	1	0	200	NA	1	0	286	NA	1	0.00360754
GRHL2, ACTA2, RHOA vs. CTNNB1, CTNNA3	0.0392257	0.357053	254	255	1	0	200	NA	1	0	286	NA	1	0.00553603
GRHL2, FN1, TGFB3 vs. CDH1, CTNNA1	0.953907	-0.00997363	248	261	1	0	200	NA	1	0	286	NA	1	0.00360754
GRHL2, FN1, TGFB3 vs. CDH1, CTNNB1	0.648901	0.0785556	242	267	0.971126	-0.0106806	100	100	0.920928	0.0316007	31	255	0.871759	0.00553603
GRHL2, FN1, TGFB3 vs. CDH1, CTNNA3	0.459296	-0.127796	259	250	1	0	200	NA	1	0	286	NA	1	0.00360754
GRHL2, FN1, TGFB3 vs. CTNNA1, CTNNB1	0.488549	0.119335	263	246	1	0	200	NA	1	0	286	NA	1	0.00553603
GRHL2, FN1, TGFB3 vs. CTNNA1, CTNNA3	0.909626	0.0195855	266	243	1	0	200	NA	1	0	286	NA	1	0.00360754
GRHL2, FN1, TGFB3 vs. CTNNB1, CTNNA3	0.321801	0.170471	263	246	0.643074	15.01	1	199	0.298468	0.59988	14	272	0.304565	0.00553603
GRHL2, FN1, CITED2 vs. CDH1, CTNNA1	0.370643	-0.154342	234	275	1	0	200	NA	1	0	286	NA	1	0.00360754
GRHL2, FN1, CITED2 vs. CDH1, CTNNB1	0.542128	-0.105363	234	275	0.318161	-0.318656	128	72	0.782954	-0.0539432	117	169	0.589877	0.00553603
GRHL2, FN1, CITED2 vs. CDH1, CTNNA3	0.204786	-0.218083	235	274	0.512057	15.0229	1	199	1	0	286	NA	1	0.00360754
GRHL2, FN1, CITED2 vs. CTNNA1, CTNNB1	0.815438	0.0404461	240	269	0.00760323	-1.72206	3	197	0.694417	-0.136752	21	265	0.693485	0.00553603
GRHL2, FN1, CITED2 vs. CTNNA1, CTNNA3	0.581875	-0.0952355	252	257	1	0	200	NA	1	0	286	NA	1	0.00360754
GRHL2, FN1, CITED2 vs. CTNNB1, CTNNA3	0.859172	0.0306749	244	265	0.126992	-0.709061	13	187	0.648244	0.0971857	87	199	0.813801	0.00553603
GRHL2, FN1, MKI67 vs. CDH1, CTNNA1	0.331241	0.167488	253	256	0.556978	-0.58616	2	198	0.568826	-0.404025	3	283	0.369934	0.00360754
GRHL2, FN1, MKI67 vs. CDH1, CTNNB1	0.145952	0.252206	249	260	3.6168e-05	1.47765	186	14	0.124718	0.300614	132	154	0.0177889	0.00553603
GRHL2, FN1, MKI67 vs. CDH1, CTNNA3	0.241722	0.202153	248	261	0.227547	-0.706385	7	193	0.64052	0.331851	6	280	0.240843	0.00360754
GRHL2, FN1, MKI67 vs. CTNNA1, CTNNB1	0.00357311	0.507862	257	252	0.0504165	0.783273	52	148	0.163518	0.40956	45	241	0.000883285	0.00553603
GRHL2, FN1, MKI67 vs. CTNNA1, CTNNA3	0.0114648	0.438835	257	252	1	0	200	NA	0.490058	15.0072	1	285	1	0.00360754
GRHL2, FN1, MKI67 vs. CTNNB1, CTNNA3	0.0122716	0.434979	251	258	0.0106061	0.743408	118	82	0.185799	0.268192	111	175	0.0024041	0.00553603
GRHL2, FN1, RHOA vs. CDH1, CTNNA1	0.955955	-0.00954403	238	271	1	0	200	NA	1	0	286	NA	1	0.00360754
GRHL2, FN1, RHOA vs. CDH1, CTNNB1	0.139836	0.261613	220	289	0.011013	0.953086	65	135	0.45815	0.338217	17	269	0.0670757	0.00553603
GRHL2, FN1, RHOA vs. CDH1, CTNNA3	0.400705	0.145795	236	273	1	0	200	NA	1	0	286	NA	1	0.00360754
GRHL2, FN1, RHOA vs. CTNNA1, CTNNB1	0.0629256	0.327167	237	272	1	0	200	NA	1	0	286	NA	1	0.00553603
GRHL2, FN1, RHOA vs. CTNNA1, CTNNA3	0.0870485	0.298915	232	277	1	0	200	NA	1	0	286	NA	1	0.00360754
GRHL2, FN1, RHOA vs. CTNNB1, CTNNA3	0.00419339	0.508556	231	278	1	0	200	NA	0.563571	0.409414	8	278	1	0.00553603
GRHL2, TGFB3, CITED2 vs. CDH1, CTNNA1	0.0437142	-0.349247	255	254	1	0	200	NA	1	0	286	NA	1	0.00360754
GRHL2, TGFB3, CITED2 vs. CDH1, CTNNB1	0.00582106	-0.481389	251	258	0.365264	-0.268584	77	123	0.627488	-0.168834	22	264	0.00955754	0.00553603
GRHL2, TGFB3, CITED2 vs. CDH1, CTNNA3	0.0113078	-0.440628	257	252	1	0	200	NA	1	0	286	NA	1	0.00360754
GRHL2, TGFB3, CITED2 vs. CTNNA1, CTNNB1	0.0377529	-0.360469	255	254	1	0	200	NA	1	0	286	NA	1	0.00553603
GRHL2, TGFB3, CITED2 vs. CTNNA1, CTNNA3	0.00123145	-0.572181	261	248	1	0	200	NA	1	0	286	NA	1	0.00360754
GRHL2, TGFB3, CITED2 vs. CTNNB1, CTNNA3	0.0727828	-0.310695	245	264	1	0	200	NA	0.606752	0.365404	8	278	1	0.00553603
GRHL2, TGFB3, MKI67 vs. CDH1, CTNNA1	0.714186	-0.0631405	253	256	1	0	200	NA	1	0	286	NA	1	0.00360754
GRHL2, TGFB3, MKI67 vs. CDH1, CTNNB1	0.597851	0.0911409	261	248	0.183395	0.39957	95	105	0.493125	0.251268	26	260	0.519451	0.00553603
GRHL2, TGFB3, MKI67 vs. CDH1, CTNNA3	0.691225	-0.0687336	269	240	1	0	200	NA	1	0	286	NA	1	0.00360754
GRHL2, TGFB3, MKI67 vs. CTNNA1, CTNNB1	0.393849	0.147235	272	237	1	0	200	NA	1	0	286	NA	1	0.00553603
GRHL2, TGFB3, MKI67 vs. CTNNA1, CTNNA3	0.453704	-0.130581	272	237	1	0	200	NA	1	0	286	NA	1	0.00360754
GRHL2, TGFB3, MKI67 vs. CTNNB1, CTNNA3	0.304848	0.177199	269	240	1	0	200	NA	0.19745	1.21822	8	278	1	0.00553603
GRHL2, TGFB3, RHOA vs. CDH1, CTNNA1	0.130423	-0.261947	260	249	1	0	200	NA	1	0	286	NA	1	0.00360754
GRHL2, TGFB3, RHOA vs. CDH1, CTNNB1	0.257882	-0.195148	252	257	0.0121238	1.38518	39	161	0.473829	-0.326711	10	276	0.141209	0.00553603
GRHL2, TGFB3, RHOA vs. CDH1, CTNNA3	0.412666	-0.141503	261	248	1	0	200	NA	1	0	286	NA	1	0.00360754
GRHL2, TGFB3, RHOA vs. CTNNA1, CTNNB1	0.335035	-0.167087	261	248	1	0	200	NA	1	0	286	NA	1	0.00553603
GRHL2, TGFB3, RHOA vs. CTNNA1, CTNNA3	0.262062	-0.193537	249	260	1	0	200	NA	1	0	286	NA	1	0.00360754
GRHL2, TGFB3, RHOA vs. CTNNB1, CTNNA3	0.820634	0.0391799	256	253	1	0	200	NA	0.327901	15.0145	2	284	1	0.00553603
GRHL2, CITED2, MKI67 vs. CDH1, CTNNA1	0.218259	-0.211903	237	272	1	0	200	NA	1	0	286	NA	1	0.00360754
GRHL2, CITED2, MKI67 vs. CDH1, CTNNB1	0.78803	-0.0463081	239	270	0.764236	0.0898216	122	78	0.0302399	0.579544	62	224	0.640943	0.00553603
GRHL2, CITED2, MKI67 vs. CDH1, CTNNA3	0.0717258	-0.311423	248	261	0.577199	15.0137	1	199	1	0	286	NA	1	0.00360754
GRHL2, CITED2, MKI67 vs. CTNNA1, CTNNB1	0.753647	0.0541154	246	263	0.577199	15.0137	1	199	0.229757	16.0217	3	283	0.681781	0.00553603
GRHL2, CITED2, MKI67 vs. CTNNA1, CTNNA3	0.719838	-0.061896	260	249	1	0	200	NA	1	0	286	NA	1	0.00360754
GRHL2, CITED2, MKI67 vs. CTNNB1, CTNNA3	0.568569	0.0983719	237	272	0.605975	-0.30711	10	190	0.475375	0.236529	31	255	0.578418	0.00553603
GRHL2, CITED2, RHOA vs. CDH1, CTNNA1	0.0215582	-0.396192	227	282	1	0	200	NA	1	0	286	NA	1	0.00360754
GRHL2, CITED2, RHOA vs. CDH1, CTNNB1	0.083103	-0.297941	233	276	0.198864	0.495004	48	152	0.971967	0.0160969	13	273	0.17741	0.00553603
GRHL2, CITED2, RHOA vs. CDH1, CTNNA3	0.0598981	-0.324991	233	276	1	0	200	NA	1	0	286	NA	1	0.00360754
GRHL2, CITED2, RHOA vs. CTNNA1, CTNNB1	0.275088	-0.187834	237	272	1	0	200	NA	1	0	286	NA	1	0.00553603
GRHL2, CITED2, RHOA vs. CTNNA1, CTNNA3	0.157643	-0.243394	238	271	1	0	200	NA	1	0	286	NA	1	0.00360754
GRHL2, CITED2, RHOA vs. CTNNB1, CTNNA3	0.696649	-0.0673186	231	278	1	0	200	NA	0.50197	0.662391	5	281	1	0.00553603
GRHL2, MKI67, RHOA vs. CDH1, CTNNA1	0.996766	-0.000701945	244	265	1	0	200	NA	1	0	286	NA	1	0.00360754
GRHL2, MKI67, RHOA vs. CDH1, CTNNB1	0.326441	0.169597	243	266	0.011013	0.953086	65	135	0.45815	0.338217	17	269	0.182579	0.00553603
GRHL2, MKI67, RHOA vs. CDH1, CTNNA3	0.966627	0.00723818	248	261	1	0	200	NA	1	0	286	NA	1	0.00360754
GRHL2, MKI67, RHOA vs. CTNNA1, CTNNB1	0.17501	0.234887	249	260	1	0	200	NA	1	0	286	NA	1	0.00553603
GRHL2, MKI67, RHOA vs. CTNNA1, CTNNA3	0.499555	0.116384	249	260	1	0	200	NA	1	0	286	NA	1	0.00360754
GRHL2, MKI67, RHOA vs. CTNNB1, CTNNA3	0.0456597	0.347523	240	269	1	0	200	NA	0.119314	16.0364	5	281	1	0.00553603
CDH2, ACTA2, FN1 vs. CDH1, CTNNA1	0.796775	-0.0444371	242	267	0.910174	-0.0403787	43	157	0.787181	0.105517	20	266	0.898066	0.00360754
CDH2, ACTA2, FN1 vs. CDH1, CTNNB1	0.787166	-0.0465	236	273	1	0	200	NA	0.946113	-0.0183237	243	43	1	0.00553603
CDH2, ACTA2, FN1 vs. CDH1, CTNNA3	0.315776	0.17291	249	260	0.377854	0.261675	102	98	0.058433	0.552992	50	236	0.169544	0.00360754
CDH2, ACTA2, FN1 vs. CTNNA1, CTNNB1	0.0634641	0.322214	246	263	0.974021	-0.0330829	194	6	0.0118218	0.488284	189	97	0.0456783	0.00553603
CDH2, ACTA2, FN1 vs. CTNNA1, CTNNA3	0.0159895	0.416815	257	252	0.523118	-0.457898	5	195	0.137046	1.38143	9	277	0.0104218	0.00360754
CDH2, ACTA2, FN1 vs. CTNNB1, CTNNA3	0.00395409	0.503825	243	266	0.0443802	1.79448	199	1	0.0323589	0.498499	241	45	0.000399924	0.00553603
CDH2, ACTA2, TGFB3 vs. CDH1, CTNNA1	0.265169	-0.192334	251	258	0.409592	-0.429142	15	185	1	0	286	NA	1	0.00360754
CDH2, ACTA2, TGFB3 vs. CDH1, CTNNB1	0.669003	-0.0736903	249	260	0.449082	0.748725	197	3	0.202592	-0.403183	23	263	0.559204	0.00553603
CDH2, ACTA2, TGFB3 vs. CDH1, CTNNA3	0.992017	-0.00172384	258	251	0.924331	0.0311227	62	138	1	0	286	NA	1	0.00360754
CDH2, ACTA2, TGFB3 vs. CTNNA1, CTNNB1	0.287503	0.183249	266	243	0.0165642	0.796223	163	37	1	0	286	NA	1	0.00553603
CDH2, ACTA2, TGFB3 vs. CTNNA1, CTNNA3	0.632071	-0.0827319	265	244	0.587772	15.0129	1	199	1	0	286	NA	1	0.00360754
CDH2, ACTA2, TGFB3 vs. CTNNB1, CTNNA3	0.326919	0.16877	262	247	0.0047459	1.1046	185	15	0.269699	1.05882	7	279	0.133782	0.00553603
CDH2, ACTA2, CITED2 vs. CDH1, CTNNA1	0.27789	-0.187389	234	275	0.548827	-0.31303	16	184	0.00329413	-2.38729	1	285	0.097077	0.00360754
CDH2, ACTA2, CITED2 vs. CDH1, CTNNB1	0.121594	-0.266176	230	279	0.449082	0.748725	198	2	0.528032	-0.127398	95	191	0.135558	0.00553603
CDH2, ACTA2, CITED2 vs. CDH1, CTNNA3	0.97689	-0.00501526	234	275	0.846198	0.0635525	63	137	0.00329413	-2.38729	1	285	0.903656	0.00360754
CDH2, ACTA2, CITED2 vs. CTNNA1, CTNNB1	0.820885	0.0390291	247	262	0.0472538	0.682251	164	36	0.144604	-0.563237	12	274	0.591102	0.00553603
CDH2, ACTA2, CITED2 vs. CTNNA1, CTNNA3	0.262644	-0.19382	257	252	0.434985	16.026	2	198	0.00329413	-2.38729	1	285	0.0809975	0.00360754
CDH2, ACTA2, CITED2 vs. CTNNB1, CTNNA3	0.648654	-0.0785076	241	268	0.0567233	0.875664	188	12	0.702233	0.0899429	65	221	0.577263	0.00553603
CDH2, ACTA2, MKI67 vs. CDH1, CTNNA1	0.444916	-0.132208	243	266	0.602618	-0.271769	16	184	0.893971	-0.133824	2	284	0.608422	0.00360754
CDH2, ACTA2, MKI67 vs. CDH1, CTNNB1	0.704011	-0.0655318	233	276	0.678347	-15.0091	199	1	0.140659	0.290743	126	160	0.613853	0.00553603
CDH2, ACTA2, MKI67 vs. CDH1, CTNNA3	0.248738	0.199672	246	263	0.914645	0.0343709	66	134	0.538152	0.609087	4	282	0.367681	0.00360754
CDH2, ACTA2, MKI67 vs. CTNNA1, CTNNB1	0.00846205	0.458938	251	258	0.00443181	0.965139	170	30	0.151122	0.43645	42	244	0.00113657	0.00553603
CDH2, ACTA2, MKI67 vs. CTNNA1, CTNNA3	0.0724423	0.31047	258	251	0.587772	15.0129	1	199	0.490058	15.0072	1	285	0.0915921	0.00360754
CDH2, ACTA2, MKI67 vs. CTNNB1, CTNNA3	0.033453	0.370536	237	272	0.000294985	1.38472	187	13	0.0952985	0.347545	103	183	0.00279344	0.00553603
CDH2, ACTA2, RHOA vs. CDH1, CTNNA1	0.264392	-0.192843	242	267	0.409592	-0.429142	15	185	1	0	286	NA	1	0.00360754
CDH2, ACTA2, RHOA vs. CDH1, CTNNB1	0.313734	-0.173899	233	276	0.449082	0.748725	197	3	1	0	286	NA	1	0.00553603
CDH2, ACTA2, RHOA vs. CDH1, CTNNA3	0.938883	-0.0132549	241	268	0.924331	0.0311227	62	138	1	0	286	NA	1	0.00360754
CDH2, ACTA2, RHOA vs. CTNNA1, CTNNB1	0.319895	0.171603	252	257	0.0165642	0.796223	163	37	1	0	286	NA	1	0.00553603
CDH2, ACTA2, RHOA vs. CTNNA1, CTNNA3	0.62992	-0.0833243	250	259	0.587772	15.0129	1	199	1	0	286	NA	1	0.00360754
CDH2, ACTA2, RHOA vs. CTNNB1, CTNNA3	0.388489	0.149095	239	270	0.0047459	1.1046	185	15	1	0	286	NA	1	0.00553603
CDH2, FN1, TGFB3 vs. CDH1, CTNNA1	0.289333	-0.182461	243	266	0.820785	-0.0929844	29	171	0.787181	0.105517	20	266	0.454885	0.00360754
CDH2, FN1, TGFB3 vs. CDH1, CTNNB1	0.481286	-0.121207	239	270	0.210628	1.19685	198	2	0.951441	0.0165092	244	42	0.605156	0.00553603
CDH2, FN1, TGFB3 vs. CDH1, CTNNA3	0.85921	0.0305445	250	259	0.830931	0.0672035	72	128	0.058433	0.552992	50	236	0.775119	0.00360754
CDH2, FN1, TGFB3 vs. CTNNA1, CTNNB1	0.129613	0.261969	255	254	0.0135668	0.790436	163	37	0.0118218	0.488284	189	97	0.0162693	0.00553603
CDH2, FN1, TGFB3 vs. CTNNA1, CTNNA3	0.742171	0.0567192	261	248	0.0566896	-1.29351	3	197	0.137046	1.38143	9	277	0.494533	0.00360754
CDH2, FN1, TGFB3 vs. CTNNB1, CTNNA3	0.0406274	0.355566	245	264	0.0110941	1.00109	185	15	0.0213733	0.53527	242	44	0.00386892	0.00553603
CDH2, FN1, CITED2 vs. CDH1, CTNNA1	0.174245	-0.234425	233	276	0.820785	-0.0929844	29	171	0.945995	-0.0249017	21	265	0.404289	0.00360754
CDH2, FN1, CITED2 vs. CDH1, CTNNB1	0.65146	-0.0778219	232	277	0.210628	1.19685	199	1	0.892481	-0.0470765	261	25	0.711311	0.00553603
CDH2, FN1, CITED2 vs. CDH1, CTNNA3	0.993919	0.00132246	225	284	0.830931	0.0672035	72	128	0.0952968	0.473804	51	235	0.98506	0.00360754
CDH2, FN1, CITED2 vs. CTNNA1, CTNNB1	0.109465	0.279114	234	275	0.0381393	0.684881	164	36	0.0026175	0.585309	198	88	0.0108359	0.00553603
CDH2, FN1, CITED2 vs. CTNNA1, CTNNA3	0.389112	0.14875	244	265	0.0566896	-1.29351	3	197	0.314141	0.703897	10	276	0.237247	0.00360754
CDH2, FN1, CITED2 vs. CTNNB1, CTNNA3	0.14221	0.256311	229	280	0.101352	0.758256	188	12	0.0195668	0.657508	262	24	0.0327821	0.00553603
CDH2, FN1, MKI67 vs. CDH1, CTNNA1	0.876075	-0.0269793	250	259	0.690538	-0.154741	31	169	0.944771	0.025465	21	265	0.948993	0.00360754
CDH2, FN1, MKI67 vs. CDH1, CTNNB1	0.447214	0.131548	234	275	1	0	200	NA	0.75937	0.0877871	251	35	1	0.00553603
CDH2, FN1, MKI67 vs. CDH1, CTNNA3	0.144487	0.252449	252	257	0.771522	0.0898973	76	124	0.064715	0.523639	52	234	0.100757	0.00360754
CDH2, FN1, MKI67 vs. CTNNA1, CTNNB1	0.000931845	0.57764	254	255	0.0109433	0.833843	167	33	0.00285799	0.57825	196	90	1.61491e-05	0.00553603
CDH2, FN1, MKI67 vs. CTNNA1, CTNNA3	0.000453098	0.606666	261	248	0.0566896	-1.29351	3	197	0.137046	1.38143	9	277	9.30758e-05	0.00360754
CDH2, FN1, MKI67 vs. CTNNB1, CTNNA3	0.00357938	0.504597	253	256	0.00253076	1.17332	186	14	0.00369829	0.692994	250	36	6.2034e-05	0.00553603
CDH2, FN1, RHOA vs. CDH1, CTNNA1	0.179929	-0.231381	236	273	0.820785	-0.0929844	29	171	0.787181	0.105517	20	266	0.325849	0.00360754
CDH2, FN1, RHOA vs. CDH1, CTNNB1	0.824887	0.0385196	226	283	0.210628	1.19685	198	2	0.946113	-0.0183237	243	43	0.879582	0.00553603
CDH2, FN1, RHOA vs. CDH1, CTNNA3	0.71204	0.0641318	233	276	0.830931	0.0672035	72	128	0.058433	0.552992	50	236	0.606539	0.00360754
CDH2, FN1, RHOA vs. CTNNA1, CTNNB1	0.0212754	0.399966	251	258	0.0135668	0.790436	163	37	0.0118218	0.488284	189	97	0.00143144	0.00553603
CDH2, FN1, RHOA vs. CTNNA1, CTNNA3	0.0434987	0.352146	244	265	0.0566896	-1.29351	3	197	0.137046	1.38143	9	277	0.0128892	0.00360754
CDH2, FN1, RHOA vs. CTNNB1, CTNNA3	0.0120175	0.440912	237	272	0.0110941	1.00109	185	15	0.0323589	0.498499	241	45	0.000987225	0.00553603
CDH2, TGFB3, CITED2 vs. CDH1, CTNNA1	0.0457657	-0.345471	243	266	1	0	200	NA	0.00329413	-2.38729	1	285	1	0.00360754
CDH2, TGFB3, CITED2 vs. CDH1, CTNNB1	0.0288387	-0.375974	234	275	0.0671972	-0.622782	130	70	0.572702	-0.112666	101	185	0.0213942	0.00553603
CDH2, TGFB3, CITED2 vs. CDH1, CTNNA3	0.302712	-0.178167	248	261	0.512057	15.0229	1	199	0.00329413	-2.38729	1	285	0.105891	0.00360754
CDH2, TGFB3, CITED2 vs. CTNNA1, CTNNB1	0.237377	-0.203567	249	260	0.261201	-1.085	2	198	0.144604	-0.563237	12	274	0.136153	0.00553603
CDH2, TGFB3, CITED2 vs. CTNNA1, CTNNA3	0.0522233	-0.336959	258	251	1	0	200	NA	0.00329413	-2.38729	1	285	1	0.00360754
CDH2, TGFB3, CITED2 vs. CTNNB1, CTNNA3	0.0155171	-0.417132	238	271	0.723251	-0.211189	11	189	0.425312	0.18735	69	217	0.0250246	0.00553603
CDH2, TGFB3, MKI67 vs. CDH1, CTNNA1	0.0726362	-0.31136	247	262	1	0	200	NA	0.893971	-0.133824	2	284	1	0.00360754
CDH2, TGFB3, MKI67 vs. CDH1, CTNNB1	0.318845	-0.172056	243	266	0.167746	0.707789	189	11	0.221359	0.23899	132	154	0.197591	0.00553603
CDH2, TGFB3, MKI67 vs. CDH1, CTNNA3	0.847146	-0.033317	248	261	0.396137	-0.605326	5	195	0.538152	0.609087	4	282	0.825373	0.00360754
CDH2, TGFB3, MKI67 vs. CTNNA1, CTNNB1	0.215377	0.213942	257	252	0.0325001	0.905189	50	150	0.151122	0.43645	42	244	0.0811614	0.00553603
CDH2, TGFB3, MKI67 vs. CTNNA1, CTNNA3	0.709834	0.0643091	261	248	1	0	200	NA	0.490058	15.0072	1	285	1	0.00360754
CDH2, TGFB3, MKI67 vs. CTNNB1, CTNNA3	0.304533	0.177585	245	264	0.0128907	0.724521	118	82	0.0424256	0.421862	107	179	0.0792724	0.00553603
CDH2, TGFB3, RHOA vs. CDH1, CTNNA1	0.0962565	-0.288068	251	258	1	0	200	NA	1	0	286	NA	1	0.00360754
CDH2, TGFB3, RHOA vs. CDH1, CTNNB1	0.0712027	-0.31224	245	264	0.680861	-0.124253	74	126	0.202592	-0.403183	23	263	0.0643655	0.00553603
CDH2, TGFB3, RHOA vs. CDH1, CTNNA3	0.643476	-0.0799599	247	262	1	0	200	NA	1	0	286	NA	1	0.00360754
CDH2, TGFB3, RHOA vs. CTNNA1, CTNNB1	0.612406	0.0873129	255	254	1	0	200	NA	1	0	286	NA	1	0.00553603
CDH2, TGFB3, RHOA vs. CTNNA1, CTNNA3	0.198675	-0.222385	250	259	1	0	200	NA	1	0	286	NA	1	0.00360754
CDH2, TGFB3, RHOA vs. CTNNB1, CTNNA3	0.464114	-0.126127	240	269	0.643074	15.01	1	199	0.269699	1.05882	7	279	0.426313	0.00553603
CDH2, CITED2, MKI67 vs. CDH1, CTNNA1	0.0882936	-0.294963	247	262	1	0	200	NA	0.294053	-0.732694	3	283	1	0.00360754
CDH2, CITED2, MKI67 vs. CDH1, CTNNB1	0.309729	-0.175459	248	261	0.0724211	0.913487	191	9	0.941191	0.0146717	175	111	0.377723	0.00553603
CDH2, CITED2, MKI67 vs. CDH1, CTNNA3	0.520779	-0.110792	250	259	0.908605	-0.0831595	7	193	0.953186	-0.0419044	5	281	0.784649	0.00360754
CDH2, CITED2, MKI67 vs. CTNNA1, CTNNB1	0.155168	0.245923	249	260	0.069331	0.729494	51	149	0.463649	0.185153	55	231	0.101823	0.00553603
CDH2, CITED2, MKI67 vs. CTNNA1, CTNNA3	0.521405	0.110835	260	249	1	0	200	NA	0.567121	-0.56749	2	284	1	0.00360754
CDH2, CITED2, MKI67 vs. CTNNB1, CTNNA3	0.174515	0.235846	236	273	0.0156703	0.704741	117	83	0.0201684	0.448942	149	137	0.0296274	0.00553603
CDH2, CITED2, RHOA vs. CDH1, CTNNA1	0.0261259	-0.38332	232	277	1	0	200	NA	0.00329413	-2.38729	1	285	1	0.00360754
CDH2, CITED2, RHOA vs. CDH1, CTNNB1	0.033262	-0.366459	237	272	0.022782	-0.714574	110	90	0.528032	-0.127398	95	191	0.0179539	0.00553603
CDH2, CITED2, RHOA vs. CDH1, CTNNA3	0.31164	-0.174979	226	283	0.512057	15.0229	1	199	0.00329413	-2.38729	1	285	0.110318	0.00360754
CDH2, CITED2, RHOA vs. CTNNA1, CTNNB1	0.426218	-0.136929	237	272	0.261201	-1.085	2	198	0.144604	-0.563237	12	274	0.27371	0.00553603
CDH2, CITED2, RHOA vs. CTNNA1, CTNNA3	0.534933	-0.10683	238	271	1	0	200	NA	0.00329413	-2.38729	1	285	1	0.00360754
CDH2, CITED2, RHOA vs. CTNNB1, CTNNA3	0.857288	-0.0312597	218	291	0.605975	-0.30711	10	190	0.702233	0.0899429	65	221	0.886095	0.00553603
CDH2, MKI67, RHOA vs. CDH1, CTNNA1	0.400484	-0.145333	245	264	1	0	200	NA	0.893971	-0.133824	2	284	1	0.00360754
CDH2, MKI67, RHOA vs. CDH1, CTNNB1	0.774166	0.0495139	236	273	1.49414e-05	1.47856	184	16	0.140659	0.290743	126	160	0.334944	0.00553603
CDH2, MKI67, RHOA vs. CDH1, CTNNA3	0.568526	0.0986857	243	266	0.396137	-0.605326	5	195	0.538152	0.609087	4	282	0.554456	0.00360754
CDH2, MKI67, RHOA vs. CTNNA1, CTNNB1	0.106075	0.280522	246	263	0.0325001	0.905189	50	150	0.151122	0.43645	42	244	0.0337212	0.00553603
CDH2, MKI67, RHOA vs. CTNNA1, CTNNA3	0.147149	0.25029	249	260	1	0	200	NA	0.490058	15.0072	1	285	1	0.00360754
CDH2, MKI67, RHOA vs. CTNNB1, CTNNA3	0.013935	0.43216	232	277	0.0156703	0.704741	117	83	0.0952985	0.347545	103	183	0.00211198	0.00553603
ACTA2, FN1, TGFB3 vs. CDH1, CTNNA1	0.874746	-0.027191	252	257	0.0712926	-0.725477	19	181	1	0	286	NA	1	0.00360754
ACTA2, FN1, TGFB3 vs. CDH1, CTNNB1	0.980332	0.00424644	244	265	0.678347	-15.0091	199	1	0.286608	-0.337792	24	262	0.968956	0.00553603
ACTA2, FN1, TGFB3 vs. CDH1, CTNNA3	0.687346	-0.0695415	259	250	0.696607	-0.120816	70	130	1	0	286	NA	1	0.00360754
ACTA2, FN1, TGFB3 vs. CTNNA1, CTNNB1	0.567217	0.098723	259	250	0.221039	-0.858429	182	18	1	0	286	NA	1	0.00553603
ACTA2, FN1, TGFB3 vs. CTNNA1, CTNNA3	0.817131	-0.0399558	265	244	0.512057	15.0229	1	199	1	0	286	NA	1	0.00360754
ACTA2, FN1, TGFB3 vs. CTNNB1, CTNNA3	0.471822	0.123952	262	247	0.779538	0.28236	197	3	0.19745	1.21822	8	278	0.438527	0.00553603
ACTA2, FN1, CITED2 vs. CDH1, CTNNA1	0.854861	0.0315341	243	266	0.114799	-0.637128	20	180	1	0	286	NA	1	0.00360754
ACTA2, FN1, CITED2 vs. CDH1, CTNNB1	0.928161	-0.0155448	234	275	0.678347	-15.0091	199	1	0.525305	-0.12432	113	173	0.930801	0.00553603
ACTA2, FN1, CITED2 vs. CDH1, CTNNA3	0.615289	-0.0865093	242	267	0.77114	-0.090153	71	129	1	0	286	NA	1	0.00360754
ACTA2, FN1, CITED2 vs. CTNNA1, CTNNB1	0.507804	0.114319	243	266	0.221039	-0.858429	182	18	0.694417	-0.136752	21	265	0.504029	0.00553603
ACTA2, FN1, CITED2 vs. CTNNA1, CTNNA3	0.575877	0.0963144	256	253	0.387714	16.0306	2	198	1	0	286	NA	1	0.00360754
ACTA2, FN1, CITED2 vs. CTNNB1, CTNNA3	0.323961	0.170333	245	264	0.779538	0.28236	197	3	0.654509	0.0962784	84	202	0.435212	0.00553603
ACTA2, FN1, MKI67 vs. CDH1, CTNNA1	0.391333	0.147777	251	258	0.10364	-0.623703	22	178	0.568826	-0.404025	3	283	0.322902	0.00360754
ACTA2, FN1, MKI67 vs. CDH1, CTNNB1	0.273596	0.189571	239	270	0.678347	-15.0091	199	1	0.124718	0.300614	132	154	0.212017	0.00553603
ACTA2, FN1, MKI67 vs. CDH1, CTNNA3	0.230996	0.206302	253	256	0.678363	-0.125258	76	124	0.64052	0.331851	6	280	0.30979	0.00360754
ACTA2, FN1, MKI67 vs. CTNNA1, CTNNB1	0.00290195	0.516257	257	252	0.310506	-0.717855	185	15	0.163518	0.40956	45	241	0.00151738	0.00553603
ACTA2, FN1, MKI67 vs. CTNNA1, CTNNA3	0.00604098	0.473134	262	247	0.512057	15.0229	1	199	0.490058	15.0072	1	285	0.00923665	0.00360754
ACTA2, FN1, MKI67 vs. CTNNB1, CTNNA3	9.98712e-05	0.679085	253	256	0.596423	0.530164	198	2	0.109617	0.328333	108	178	7.54218e-05	0.00553603
ACTA2, FN1, RHOA vs. CDH1, CTNNA1	0.854994	0.0314651	254	255	0.0712926	-0.725477	19	181	1	0	286	NA	1	0.00360754
ACTA2, FN1, RHOA vs. CDH1, CTNNB1	0.374196	0.153606	243	266	0.678347	-15.0091	199	1	1	0	286	NA	1	0.00553603
ACTA2, FN1, RHOA vs. CDH1, CTNNA3	0.479094	0.122097	249	260	0.696607	-0.120816	70	130	1	0	286	NA	1	0.00360754
ACTA2, FN1, RHOA vs. CTNNA1, CTNNB1	0.174947	0.233608	259	250	0.221039	-0.858429	182	18	1	0	286	NA	1	0.00553603
ACTA2, FN1, RHOA vs. CTNNA1, CTNNA3	0.157835	0.243495	255	254	0.512057	15.0229	1	199	1	0	286	NA	1	0.00360754
ACTA2, FN1, RHOA vs. CTNNB1, CTNNA3	0.0127953	0.4308	259	250	0.779538	0.28236	197	3	1	0	286	NA	1	0.00553603
ACTA2, TGFB3, CITED2 vs. CDH1, CTNNA1	0.618379	-0.0858149	246	263	0.577199	15.0137	1	199	1	0	286	NA	1	0.00360754
ACTA2, TGFB3, CITED2 vs. CDH1, CTNNB1	0.193444	-0.224271	247	262	0.0671972	-0.622782	131	69	0.263149	-0.387438	19	267	0.0988529	0.00553603
ACTA2, TGFB3, CITED2 vs. CDH1, CTNNA3	0.389842	-0.148424	258	251	0.387714	16.0306	2	198	1	0	286	NA	1	0.00360754
ACTA2, TGFB3, CITED2 vs. CTNNA1, CTNNB1	0.0706217	-0.312641	248	261	0.00760323	-1.72206	3	197	1	0	286	NA	1	0.00553603
ACTA2, TGFB3, CITED2 vs. CTNNA1, CTNNA3	0.0749866	-0.310732	266	243	0.577199	15.0137	1	199	1	0	286	NA	1	0.00360754
ACTA2, TGFB3, CITED2 vs. CTNNB1, CTNNA3	0.149829	-0.249306	253	256	0.180477	-0.624841	14	186	0.515665	0.642032	5	281	0.126501	0.00553603
ACTA2, TGFB3, MKI67 vs. CDH1, CTNNA1	0.988657	-0.00245345	249	260	0.512057	15.0229	1	199	1	0	286	NA	1	0.00360754
ACTA2, TGFB3, MKI67 vs. CDH1, CTNNB1	0.790009	-0.0459118	247	262	0.338257	0.564775	191	9	0.647009	-0.168197	19	267	0.782578	0.00553603
ACTA2, TGFB3, MKI67 vs. CDH1, CTNNA3	0.84518	-0.0337069	258	251	0.912927	0.110521	5	195	1	0	286	NA	1	0.00360754
ACTA2, TGFB3, MKI67 vs. CTNNA1, CTNNB1	0.987586	0.00269019	262	247	0.0477753	0.791888	53	147	1	0	286	NA	1	0.00553603
ACTA2, TGFB3, MKI67 vs. CTNNA1, CTNNA3	0.905265	-0.0206332	270	239	1	0	200	NA	1	0	286	NA	1	0.00360754
ACTA2, TGFB3, MKI67 vs. CTNNB1, CTNNA3	0.446132	0.131263	264	245	0.0101125	0.74803	118	82	0.515665	0.642032	5	281	0.282266	0.00553603
ACTA2, TGFB3, RHOA vs. CDH1, CTNNA1	0.639553	-0.0806633	250	259	1	0	200	NA	1	0	286	NA	1	0.00360754
ACTA2, TGFB3, RHOA vs. CDH1, CTNNB1	0.124848	-0.264705	247	262	0.680861	-0.124253	74	126	1	0	286	NA	1	0.00553603
ACTA2, TGFB3, RHOA vs. CDH1, CTNNA3	0.449347	-0.130751	262	247	1	0	200	NA	1	0	286	NA	1	0.00360754
ACTA2, TGFB3, RHOA vs. CTNNA1, CTNNB1	0.505408	-0.11492	259	250	1	0	200	NA	1	0	286	NA	1	0.00553603
ACTA2, TGFB3, RHOA vs. CTNNA1, CTNNA3	0.233588	-0.2064	261	248	1	0	200	NA	1	0	286	NA	1	0.00360754
ACTA2, TGFB3, RHOA vs. CTNNB1, CTNNA3	0.862086	-0.0299385	253	256	0.643074	15.01	1	199	1	0	286	NA	1	0.00553603
ACTA2, CITED2, MKI67 vs. CDH1, CTNNA1	0.85241	-0.0320884	254	255	0.387714	16.0306	2	198	1	0	286	NA	1	0.00360754
ACTA2, CITED2, MKI67 vs. CDH1, CTNNB1	0.311711	-0.174548	251	258	0.166936	0.807885	192	8	0.0714022	0.484199	58	228	0.142878	0.00553603
ACTA2, CITED2, MKI67 vs. CDH1, CTNNA3	0.477798	-0.122534	256	253	0.658736	0.443317	6	194	1	0	286	NA	1	0.00360754
ACTA2, CITED2, MKI67 vs. CTNNA1, CTNNB1	0.964021	0.00777756	259	250	0.178771	0.494797	55	145	0.229757	16.0217	3	283	0.902591	0.00553603
ACTA2, CITED2, MKI67 vs. CTNNA1, CTNNA3	0.524449	-0.110651	271	238	0.577199	15.0137	1	199	1	0	286	NA	1	0.00360754
ACTA2, CITED2, MKI67 vs. CTNNB1, CTNNA3	0.904351	0.0207478	262	247	0.044179	0.585916	120	80	0.541389	0.212338	27	259	0.820662	0.00553603
ACTA2, CITED2, RHOA vs. CDH1, CTNNA1	0.232705	-0.205907	236	273	0.577199	15.0137	1	199	1	0	286	NA	1	0.00360754
ACTA2, CITED2, RHOA vs. CDH1, CTNNB1	0.0109117	-0.439887	238	271	0.022782	-0.714574	111	89	1	0	286	NA	1	0.00553603
ACTA2, CITED2, RHOA vs. CDH1, CTNNA3	0.294083	-0.181294	241	268	0.387714	16.0306	2	198	1	0	286	NA	1	0.00360754
ACTA2, CITED2, RHOA vs. CTNNA1, CTNNB1	0.0640287	-0.318656	240	269	0.00760323	-1.72206	3	197	1	0	286	NA	1	0.00553603
ACTA2, CITED2, RHOA vs. CTNNA1, CTNNA3	0.219067	-0.21229	239	270	0.577199	15.0137	1	199	1	0	286	NA	1	0.00360754
ACTA2, CITED2, RHOA vs. CTNNB1, CTNNA3	0.66368	-0.0748804	246	263	0.126992	-0.709061	13	187	1	0	286	NA	1	0.00553603
ACTA2, MKI67, RHOA vs. CDH1, CTNNA1	0.665489	0.0747769	248	261	0.512057	15.0229	1	199	1	0	286	NA	1	0.00360754
ACTA2, MKI67, RHOA vs. CDH1, CTNNB1	0.930556	0.0150757	240	269	3.6168e-05	1.47765	186	14	1	0	286	NA	1	0.00553603
ACTA2, MKI67, RHOA vs. CDH1, CTNNA3	0.456687	0.128942	244	265	0.912927	0.110521	5	195	1	0	286	NA	1	0.00360754
ACTA2, MKI67, RHOA vs. CTNNA1, CTNNB1	0.288784	0.182704	263	246	0.0477753	0.791888	53	147	1	0	286	NA	1	0.00553603
ACTA2, MKI67, RHOA vs. CTNNA1, CTNNA3	0.120143	0.269435	249	260	1	0	200	NA	1	0	286	NA	1	0.00360754
ACTA2, MKI67, RHOA vs. CTNNB1, CTNNA3	0.0101568	0.445639	250	259	0.0123771	0.728255	117	83	1	0	286	NA	1	0.00553603
FN1, TGFB3, CITED2 vs. CDH1, CTNNA1	0.515731	-0.112003	231	278	1	0	200	NA	1	0	286	NA	1	0.00360754
FN1, TGFB3, CITED2 vs. CDH1, CTNNB1	0.227048	-0.207616	233	276	0.0671972	-0.622782	131	69	0.503784	-0.130147	118	168	0.159531	0.00553603
FN1, TGFB3, CITED2 vs. CDH1, CTNNA3	0.543857	-0.104473	243	266	0.512057	15.0229	1	199	1	0	286	NA	1	0.00360754
FN1, TGFB3, CITED2 vs. CTNNA1, CTNNB1	0.994822	-0.00112031	236	273	0.00760323	-1.72206	3	197	0.694417	-0.136752	21	265	0.980708	0.00553603
FN1, TGFB3, CITED2 vs. CTNNA1, CTNNA3	0.392147	-0.147531	253	256	1	0	200	NA	1	0	286	NA	1	0.00360754
FN1, TGFB3, CITED2 vs. CTNNB1, CTNNA3	0.680075	-0.0709881	242	267	0.180477	-0.624841	14	186	0.46014	0.158804	87	199	0.590818	0.00553603
FN1, TGFB3, MKI67 vs. CDH1, CTNNA1	0.246147	0.199911	252	257	0.556978	-0.58616	2	198	0.568826	-0.404025	3	283	0.285434	0.00360754
FN1, TGFB3, MKI67 vs. CDH1, CTNNB1	0.36645	0.156042	242	267	0.338257	0.564775	191	9	0.231959	0.232395	137	149	0.270783	0.00553603
FN1, TGFB3, MKI67 vs. CDH1, CTNNA3	0.455036	0.128586	256	253	0.227547	-0.706385	7	193	0.64052	0.331851	6	280	0.439583	0.00360754
FN1, TGFB3, MKI67 vs. CTNNA1, CTNNB1	0.0335109	0.367725	258	251	0.0504165	0.783273	52	148	0.163518	0.40956	45	241	0.0101317	0.00553603
FN1, TGFB3, MKI67 vs. CTNNA1, CTNNA3	0.0648622	0.317766	267	242	1	0	200	NA	0.490058	15.0072	1	285	1	0.00360754
FN1, TGFB3, MKI67 vs. CTNNB1, CTNNA3	0.0194399	0.403172	259	250	0.00862274	0.763284	119	81	0.0612987	0.383449	111	175	0.00220334	0.00553603
FN1, TGFB3, RHOA vs. CDH1, CTNNA1	0.20274	-0.219291	242	267	1	0	200	NA	1	0	286	NA	1	0.00360754
FN1, TGFB3, RHOA vs. CDH1, CTNNB1	0.37813	-0.151594	242	267	0.680861	-0.124253	74	126	0.286608	-0.337792	24	262	0.360276	0.00553603
FN1, TGFB3, RHOA vs. CDH1, CTNNA3	0.59822	-0.0907472	246	263	1	0	200	NA	1	0	286	NA	1	0.00360754
FN1, TGFB3, RHOA vs. CTNNA1, CTNNB1	0.730778	0.0593807	245	264	1	0	200	NA	1	0	286	NA	1	0.00553603
FN1, TGFB3, RHOA vs. CTNNA1, CTNNA3	0.707392	-0.0647666	247	262	1	0	200	NA	1	0	286	NA	1	0.00360754
FN1, TGFB3, RHOA vs. CTNNB1, CTNNA3	0.370822	0.1545	250	259	0.643074	15.01	1	199	0.19745	1.21822	8	278	0.31641	0.00553603
FN1, CITED2, MKI67 vs. CDH1, CTNNA1	0.745093	0.0560609	240	269	0.556978	-0.58616	2	198	0.568826	-0.404025	3	283	0.756786	0.00360754
FN1, CITED2, MKI67 vs. CDH1, CTNNB1	0.841026	-0.0345494	242	267	0.166936	0.807885	192	8	0.539723	-0.127256	187	99	0.780488	0.00553603
FN1, CITED2, MKI67 vs. CDH1, CTNNA3	0.690159	-0.068628	239	270	0.615592	-0.299022	9	191	0.64052	0.331851	6	280	0.734311	0.00360754
FN1, CITED2, MKI67 vs. CTNNA1, CTNNB1	0.10345	0.282086	245	264	0.186762	0.486094	54	146	0.378354	0.210383	65	221	0.0737506	0.00553603
FN1, CITED2, MKI67 vs. CTNNA1, CTNNA3	0.164289	0.239348	257	252	1	0	200	NA	0.490058	15.0072	1	285	1	0.00360754
FN1, CITED2, MKI67 vs. CTNNB1, CTNNA3	0.126679	0.263598	248	261	0.0388126	0.601159	121	79	0.100211	0.316933	165	121	0.0371893	0.00553603
FN1, CITED2, RHOA vs. CDH1, CTNNA1	0.120796	-0.268328	227	282	1	0	200	NA	1	0	286	NA	1	0.00360754
FN1, CITED2, RHOA vs. CDH1, CTNNB1	0.229959	-0.207561	227	282	0.022782	-0.714574	111	89	0.525305	-0.12432	113	173	0.141945	0.00553603
FN1, CITED2, RHOA vs. CDH1, CTNNA3	0.268924	-0.191986	216	293	0.512057	15.0229	1	199	1	0	286	NA	1	0.00360754
FN1, CITED2, RHOA vs. CTNNA1, CTNNB1	0.629511	-0.0832556	230	279	0.00760323	-1.72206	3	197	0.694417	-0.136752	21	265	0.489313	0.00553603
FN1, CITED2, RHOA vs. CTNNA1, CTNNA3	0.595873	0.0930928	226	283	1	0	200	NA	1	0	286	NA	1	0.00360754
FN1, CITED2, RHOA vs. CTNNB1, CTNNA3	0.950385	-0.010741	238	271	0.126992	-0.709061	13	187	0.654509	0.0962784	84	202	0.924142	0.00553603
FN1, MKI67, RHOA vs. CDH1, CTNNA1	0.12925	0.263928	243	266	0.556978	-0.58616	2	198	0.568826	-0.404025	3	283	0.162877	0.00360754
FN1, MKI67, RHOA vs. CDH1, CTNNB1	0.127536	0.267042	236	273	3.6168e-05	1.47765	186	14	0.124718	0.300614	132	154	0.0146032	0.00553603
FN1, MKI67, RHOA vs. CDH1, CTNNA3	0.219155	0.213597	242	267	0.227547	-0.706385	7	193	0.64052	0.331851	6	280	0.219676	0.00360754
FN1, MKI67, RHOA vs. CTNNA1, CTNNB1	0.000602728	0.60082	253	256	0.0504165	0.783273	52	148	0.163518	0.40956	45	241	0.000135919	0.00553603
FN1, MKI67, RHOA vs. CTNNA1, CTNNA3	0.000390128	0.624565	246	263	1	0	200	NA	0.490058	15.0072	1	285	1	0.00360754
FN1, MKI67, RHOA vs. CTNNB1, CTNNA3	0.00154899	0.557515	238	271	0.0106061	0.743408	118	82	0.109617	0.328333	108	178	0.000171708	0.00553603
TGFB3, CITED2, MKI67 vs. CDH1, CTNNA1	0.23389	-0.205246	249	260	1	0	200	NA	1	0	286	NA	1	0.00360754
TGFB3, CITED2, MKI67 vs. CDH1, CTNNB1	0.0437993	-0.348959	249	260	0.171916	-0.443803	128	72	0.21249	0.314177	62	224	0.0218742	0.00553603
TGFB3, CITED2, MKI67 vs. CDH1, CTNNA3	0.0796508	-0.304372	258	251	0.577199	15.0137	1	199	1	0	286	NA	1	0.00360754
TGFB3, CITED2, MKI67 vs. CTNNA1, CTNNB1	0.109411	-0.275919	245	264	0.577199	15.0137	1	199	0.229757	16.0217	3	283	0.0926153	0.00553603
TGFB3, CITED2, MKI67 vs. CTNNA1, CTNNA3	0.0367708	-0.367402	269	240	1	0	200	NA	1	0	286	NA	1	0.00360754
TGFB3, CITED2, MKI67 vs. CTNNB1, CTNNA3	0.215045	-0.213792	247	262	0.605975	-0.30711	10	190	0.378391	0.305663	29	257	0.219213	0.00553603
TGFB3, CITED2, RHOA vs. CDH1, CTNNA1	0.0120217	-0.433274	234	275	1	0	200	NA	1	0	286	NA	1	0.00360754
TGFB3, CITED2, RHOA vs. CDH1, CTNNB1	0.00153151	-0.546821	232	277	0.303329	-0.322643	54	146	0.263149	-0.387438	19	267	0.00110575	0.00553603
TGFB3, CITED2, RHOA vs. CDH1, CTNNA3	0.0976489	-0.286436	241	268	1	0	200	NA	1	0	286	NA	1	0.00360754
TGFB3, CITED2, RHOA vs. CTNNA1, CTNNB1	0.00279829	-0.514548	239	270	1	0	200	NA	1	0	286	NA	1	0.00553603
TGFB3, CITED2, RHOA vs. CTNNA1, CTNNA3	0.00398723	-0.499344	240	269	1	0	200	NA	1	0	286	NA	1	0.00360754
TGFB3, CITED2, RHOA vs. CTNNB1, CTNNA3	0.0526961	-0.332983	236	273	1	0	200	NA	0.515665	0.642032	5	281	1	0.00553603
TGFB3, MKI67, RHOA vs. CDH1, CTNNA1	0.645047	-0.0796745	253	256	1	0	200	NA	1	0	286	NA	1	0.00360754
TGFB3, MKI67, RHOA vs. CDH1, CTNNB1	0.574229	-0.0971085	248	261	0.310156	0.331021	69	131	0.647009	-0.168197	19	267	0.573126	0.00553603
TGFB3, MKI67, RHOA vs. CDH1, CTNNA3	0.808004	-0.0420037	252	257	1	0	200	NA	1	0	286	NA	1	0.00360754
TGFB3, MKI67, RHOA vs. CTNNA1, CTNNB1	0.926186	0.0159628	260	249	1	0	200	NA	1	0	286	NA	1	0.00553603
TGFB3, MKI67, RHOA vs. CTNNA1, CTNNA3	0.957287	0.00926716	258	251	1	0	200	NA	1	0	286	NA	1	0.00360754
TGFB3, MKI67, RHOA vs. CTNNB1, CTNNA3	0.218914	0.211764	255	254	1	0	200	NA	0.515665	0.642032	5	281	1	0.00553603
CITED2, MKI67, RHOA vs. CDH1, CTNNA1	0.0634019	-0.319772	244	265	1	0	200	NA	1	0	286	NA	1	0.00360754
CITED2, MKI67, RHOA vs. CDH1, CTNNB1	0.281367	-0.185346	243	266	0.310496	-0.302595	105	95	0.0714022	0.484199	58	228	0.145409	0.00553603
CITED2, MKI67, RHOA vs. CDH1, CTNNA3	0.104448	-0.279252	235	274	0.577199	15.0137	1	199	1	0	286	NA	1	0.00360754
CITED2, MKI67, RHOA vs. CTNNA1, CTNNB1	0.698971	-0.0665791	246	263	0.577199	15.0137	1	199	0.229757	16.0217	3	283	0.624859	0.00553603
CITED2, MKI67, RHOA vs. CTNNA1, CTNNA3	0.330031	-0.167724	243	266	1	0	200	NA	1	0	286	NA	1	0.00360754
CITED2, MKI67, RHOA vs. CTNNB1, CTNNA3	0.991822	-0.0017677	238	271	0.605975	-0.30711	10	190	0.541389	0.212338	27	259	0.990241	0.00553603
GRHL2, CDH2, ACTA2 vs. CDH1, CTNNA1, CTNNB1	0.830705	0.0372571	271	238	0.0308395	0.659618	151	49	0.0462277	-1.32618	2	284	0.520268	0.00360754
GRHL2, CDH2, ACTA2 vs. CDH1, CTNNA1, CTNNA3	0.72737	-0.0605428	272	237	0.513346	0.650679	10	190	1	0	286	NA	1	0.00553603
GRHL2, CDH2, ACTA2 vs. CDH1, CTNNB1, CTNNA3	0.870599	0.0281095	263	246	0.0308395	0.659618	151	49	0.0462277	-1.32618	2	284	0.584131	0.00360754
GRHL2, CDH2, ACTA2 vs. CTNNA1, CTNNB1, CTNNA3	0.261268	0.194228	262	247	0.513346	0.650679	10	190	1	0	286	NA	1	0.00553603
GRHL2, CDH2, FN1 vs. CDH1, CTNNA1, CTNNB1	0.845063	-0.0338654	254	255	0.060982	0.592743	157	43	0.0291249	0.516276	79	207	0.543677	0.00360754
GRHL2, CDH2, FN1 vs. CDH1, CTNNA1, CTNNA3	0.671681	-0.0731488	255	254	0.102412	-0.760054	13	187	0.235533	0.493459	23	263	0.484699	0.00553603
GRHL2, CDH2, FN1 vs. CDH1, CTNNB1, CTNNA3	0.454921	0.128833	248	261	0.121227	0.502912	158	42	0.048088	0.431505	93	193	0.209162	0.00360754
GRHL2, CDH2, FN1 vs. CTNNA1, CTNNB1, CTNNA3	0.227747	0.209111	247	262	0.0300323	-0.924595	14	186	0.419149	0.246909	37	249	0.129092	0.00553603
GRHL2, CDH2, TGFB3 vs. CDH1, CTNNA1, CTNNB1	0.423307	-0.139405	260	249	0.843028	0.200148	5	195	0.353979	-0.536501	5	281	0.464894	0.00360754
GRHL2, CDH2, TGFB3 vs. CDH1, CTNNA1, CTNNA3	0.482842	-0.121032	255	254	1	0	200	NA	1	0	286	NA	1	0.00553603
GRHL2, CDH2, TGFB3 vs. CDH1, CTNNB1, CTNNA3	0.471665	-0.124258	258	251	0.843028	0.200148	5	195	0.353979	-0.536501	5	281	0.510649	0.00360754
GRHL2, CDH2, TGFB3 vs. CTNNA1, CTNNB1, CTNNA3	0.931717	-0.0148198	253	256	1	0	200	NA	1	0	286	NA	1	0.00553603
GRHL2, CDH2, CITED2 vs. CDH1, CTNNA1, CTNNB1	0.121256	-0.266616	235	274	0.755133	-0.163103	16	184	0.50709	-0.386138	6	280	0.16986	0.00360754
GRHL2, CDH2, CITED2 vs. CDH1, CTNNA1, CTNNA3	0.0345618	-0.365556	247	262	1	0	200	NA	0.00329413	-2.38729	1	285	1	0.00553603
GRHL2, CDH2, CITED2 vs. CDH1, CTNNB1, CTNNA3	0.0813864	-0.300609	246	263	0.755133	-0.163103	16	184	0.113972	-0.709511	8	278	0.064952	0.00360754
GRHL2, CDH2, CITED2 vs. CTNNA1, CTNNB1, CTNNA3	0.55505	-0.101648	232	277	1	0	200	NA	0.00103543	-1.71808	3	283	1	0.00553603
GRHL2, CDH2, MKI67 vs. CDH1, CTNNA1, CTNNB1	0.359675	0.157839	255	254	0.000836104	1.17359	84	116	0.987838	-0.00640565	15	271	0.373786	0.00360754
GRHL2, CDH2, MKI67 vs. CDH1, CTNNA1, CTNNA3	0.450524	0.129924	266	243	1	0	200	NA	0.490058	15.0072	1	285	1	0.00553603
GRHL2, CDH2, MKI67 vs. CDH1, CTNNB1, CTNNA3	0.0838546	0.297363	264	245	0.000836104	1.17359	84	116	0.858647	0.0748227	16	270	0.0533818	0.00360754
GRHL2, CDH2, MKI67 vs. CTNNA1, CTNNB1, CTNNA3	0.0563643	0.331481	245	264	1	0	200	NA	0.327901	15.0145	2	284	1	0.00553603
GRHL2, CDH2, RHOA vs. CDH1, CTNNA1, CTNNB1	0.395103	0.147317	233	276	0.65125	15.0097	1	199	0.0462277	-1.32618	2	284	0.258037	0.00360754
GRHL2, CDH2, RHOA vs. CDH1, CTNNA1, CTNNA3	0.487639	-0.119892	242	267	1	0	200	NA	1	0	286	NA	1	0.00553603
GRHL2, CDH2, RHOA vs. CDH1, CTNNB1, CTNNA3	0.967562	-0.00705702	230	279	0.65125	15.0097	1	199	0.0462277	-1.32618	2	284	0.908644	0.00360754
GRHL2, CDH2, RHOA vs. CTNNA1, CTNNB1, CTNNA3	0.258548	0.197646	227	282	1	0	200	NA	1	0	286	NA	1	0.00553603
GRHL2, ACTA2, FN1 vs. CDH1, CTNNA1, CTNNB1	0.208329	0.216692	260	249	0.273383	0.366101	159	41	0.0462277	-1.32618	2	284	0.0871765	0.00360754
GRHL2, ACTA2, FN1 vs. CDH1, CTNNA1, CTNNA3	0.231147	0.206034	262	247	0.37012	0.877841	10	190	1	0	286	NA	1	0.00553603
GRHL2, ACTA2, FN1 vs. CDH1, CTNNB1, CTNNA3	0.309492	0.174841	260	249	0.368971	0.309936	160	40	0.0462277	-1.32618	2	284	0.156315	0.00360754
GRHL2, ACTA2, FN1 vs. CTNNA1, CTNNB1, CTNNA3	0.0238575	0.390106	258	251	0.637872	0.338884	11	189	1	0	286	NA	1	0.00553603
GRHL2, ACTA2, TGFB3 vs. CDH1, CTNNA1, CTNNB1	0.807261	-0.0423961	275	234	0.843028	0.200148	5	195	1	0	286	NA	1	0.00360754
GRHL2, ACTA2, TGFB3 vs. CDH1, CTNNA1, CTNNA3	0.493915	-0.118138	261	248	1	0	200	NA	1	0	286	NA	1	0.00553603
GRHL2, ACTA2, TGFB3 vs. CDH1, CTNNB1, CTNNA3	0.353139	-0.161784	274	235	0.843028	0.200148	5	195	1	0	286	NA	1	0.00360754
GRHL2, ACTA2, TGFB3 vs. CTNNA1, CTNNB1, CTNNA3	0.792364	0.0454118	270	239	1	0	200	NA	1	0	286	NA	1	0.00553603
GRHL2, ACTA2, CITED2 vs. CDH1, CTNNA1, CTNNB1	0.60225	-0.0900742	247	262	0.513237	-0.308663	18	182	1	0	286	NA	1	0.00360754
GRHL2, ACTA2, CITED2 vs. CDH1, CTNNA1, CTNNA3	0.437548	-0.134225	251	258	0.577199	15.0137	1	199	1	0	286	NA	1	0.00553603
GRHL2, ACTA2, CITED2 vs. CDH1, CTNNB1, CTNNA3	0.101503	-0.284226	254	255	0.513237	-0.308663	18	182	1	0	286	NA	1	0.00360754
GRHL2, ACTA2, CITED2 vs. CTNNA1, CTNNB1, CTNNA3	0.342725	-0.163953	246	263	0.577199	15.0137	1	199	1	0	286	NA	1	0.00553603
GRHL2, ACTA2, MKI67 vs. CDH1, CTNNA1, CTNNB1	0.0238974	0.389804	272	237	0.00107857	1.15093	84	116	0.0462277	-1.32618	2	284	0.0016315	0.00360754
GRHL2, ACTA2, MKI67 vs. CDH1, CTNNA1, CTNNA3	0.0225761	0.393254	270	239	0.577199	15.0137	1	199	1	0	286	NA	1	0.00553603
GRHL2, ACTA2, MKI67 vs. CDH1, CTNNB1, CTNNA3	0.0554719	0.33012	270	239	0.00199422	1.0558	85	115	0.0462277	-1.32618	2	284	0.00549569	0.00360754
GRHL2, ACTA2, MKI67 vs. CTNNA1, CTNNB1, CTNNA3	0.0226862	0.393219	268	241	0.751614	-0.31936	2	198	1	0	286	NA	1	0.00553603
GRHL2, ACTA2, RHOA vs. CDH1, CTNNA1, CTNNB1	0.0819214	0.30036	253	256	0.65125	15.0097	1	199	1	0	286	NA	1	0.00360754
GRHL2, ACTA2, RHOA vs. CDH1, CTNNA1, CTNNA3	0.611408	0.0875125	253	256	1	0	200	NA	1	0	286	NA	1	0.00553603
GRHL2, ACTA2, RHOA vs. CDH1, CTNNB1, CTNNA3	0.640265	0.0805446	249	260	0.65125	15.0097	1	199	1	0	286	NA	1	0.00360754
GRHL2, ACTA2, RHOA vs. CTNNA1, CTNNB1, CTNNA3	0.122963	0.267012	249	260	1	0	200	NA	1	0	286	NA	1	0.00553603
GRHL2, FN1, TGFB3 vs. CDH1, CTNNA1, CTNNB1	0.883055	0.0253869	265	244	0.843028	0.200148	5	195	0.353979	-0.536501	5	281	0.88693	0.00360754
GRHL2, FN1, TGFB3 vs. CDH1, CTNNA1, CTNNA3	0.677075	-0.0721772	269	240	1	0	200	NA	1	0	286	NA	1	0.00553603
GRHL2, FN1, TGFB3 vs. CDH1, CTNNB1, CTNNA3	0.919262	-0.0175356	275	234	0.843028	0.200148	5	195	0.353979	-0.536501	5	281	0.920308	0.00360754
GRHL2, FN1, TGFB3 vs. CTNNA1, CTNNB1, CTNNA3	0.644903	0.079359	267	242	1	0	200	NA	1	0	286	NA	1	0.00553603
GRHL2, FN1, CITED2 vs. CDH1, CTNNA1, CTNNB1	0.970055	-0.00649953	231	278	0.39433	-0.401114	17	183	0.580738	-0.322086	6	280	0.961649	0.00360754
GRHL2, FN1, CITED2 vs. CDH1, CTNNA1, CTNNA3	0.582305	-0.0950672	231	278	1	0	200	NA	1	0	286	NA	1	0.00553603
GRHL2, FN1, CITED2 vs. CDH1, CTNNB1, CTNNA3	0.296283	-0.18036	237	272	0.39433	-0.401114	17	183	0.144685	-0.656706	8	278	0.196146	0.00360754
GRHL2, FN1, CITED2 vs. CTNNA1, CTNNB1, CTNNA3	0.738252	-0.0577626	235	274	1	0	200	NA	0.0235357	-1.48339	2	284	1	0.00553603
GRHL2, FN1, MKI67 vs. CDH1, CTNNA1, CTNNB1	0.0266456	0.385111	253	256	0.00220116	1.04649	86	114	0.987838	-0.00640565	15	271	0.0409719	0.00360754
GRHL2, FN1, MKI67 vs. CDH1, CTNNA1, CTNNA3	0.0302733	0.375723	253	256	0.282645	-1.04314	1	199	0.327901	15.0145	2	284	0.0226818	0.00553603
GRHL2, FN1, MKI67 vs. CDH1, CTNNB1, CTNNA3	0.0197111	0.406354	246	263	0.00391328	0.9605	87	113	0.858647	0.0748227	16	270	0.0155698	0.00360754
GRHL2, FN1, MKI67 vs. CTNNA1, CTNNB1, CTNNA3	0.00322701	0.516481	246	263	0.164205	-0.974216	2	198	0.229757	16.0217	3	283	0.00154309	0.00553603
GRHL2, FN1, RHOA vs. CDH1, CTNNA1, CTNNB1	0.0402931	0.361154	226	283	0.65125	15.0097	1	199	0.0462277	-1.32618	2	284	0.0207108	0.00360754
GRHL2, FN1, RHOA vs. CDH1, CTNNA1, CTNNA3	0.20188	0.222627	226	283	1	0	200	NA	1	0	286	NA	1	0.00553603
GRHL2, FN1, RHOA vs. CDH1, CTNNB1, CTNNA3	0.246932	0.201481	231	278	0.65125	15.0097	1	199	0.0462277	-1.32618	2	284	0.148764	0.00360754
GRHL2, FN1, RHOA vs. CTNNA1, CTNNB1, CTNNA3	0.0115706	0.448716	223	286	1	0	200	NA	1	0	286	NA	1	0.00553603
GRHL2, TGFB3, CITED2 vs. CDH1, CTNNA1, CTNNB1	0.0595348	-0.327147	253	256	0.710423	-0.373866	3	197	0.490058	15.0072	1	285	0.0869635	0.00360754
GRHL2, TGFB3, CITED2 vs. CDH1, CTNNA1, CTNNA3	0.00866108	-0.458464	253	256	1	0	200	NA	1	0	286	NA	1	0.00553603
GRHL2, TGFB3, CITED2 vs. CDH1, CTNNB1, CTNNA3	0.00449089	-0.497333	255	254	0.710423	-0.373866	3	197	0.490058	15.0072	1	285	0.00941886	0.00360754
GRHL2, TGFB3, CITED2 vs. CTNNA1, CTNNB1, CTNNA3	0.0290652	-0.37921	253	256	1	0	200	NA	1	0	286	NA	1	0.00553603
GRHL2, TGFB3, MKI67 vs. CDH1, CTNNA1, CTNNB1	0.340728	0.16462	270	239	0.365496	16.0318	3	197	0.133892	-0.852478	4	282	0.221446	0.00360754
GRHL2, TGFB3, MKI67 vs. CDH1, CTNNA1, CTNNA3	0.732347	0.0591382	263	246	1	0	200	NA	1	0	286	NA	1	0.00553603
GRHL2, TGFB3, MKI67 vs. CDH1, CTNNB1, CTNNA3	0.849156	0.0329544	275	234	0.365496	16.0318	3	197	0.133892	-0.852478	4	282	0.72138	0.00360754
GRHL2, TGFB3, MKI67 vs. CTNNA1, CTNNB1, CTNNA3	0.372657	0.153933	268	241	1	0	200	NA	1	0	286	NA	1	0.00553603
GRHL2, TGFB3, RHOA vs. CDH1, CTNNA1, CTNNB1	0.610843	-0.0878816	260	249	0.65125	15.0097	1	199	1	0	286	NA	1	0.00360754
GRHL2, TGFB3, RHOA vs. CDH1, CTNNA1, CTNNA3	0.233144	-0.20519	245	264	1	0	200	NA	1	0	286	NA	1	0.00553603
GRHL2, TGFB3, RHOA vs. CDH1, CTNNB1, CTNNA3	0.669955	-0.0734233	259	250	0.65125	15.0097	1	199	1	0	286	NA	1	0.00360754
GRHL2, TGFB3, RHOA vs. CTNNA1, CTNNB1, CTNNA3	0.88587	0.0247194	256	253	1	0	200	NA	1	0	286	NA	1	0.00553603
GRHL2, CITED2, MKI67 vs. CDH1, CTNNA1, CTNNB1	0.940866	-0.0127797	243	266	0.175362	1.28094	14	186	0.67274	-0.3004	4	282	0.920376	0.00360754
GRHL2, CITED2, MKI67 vs. CDH1, CTNNA1, CTNNA3	0.623937	-0.0844332	243	266	0.577199	15.0137	1	199	1	0	286	NA	1	0.00553603
GRHL2, CITED2, MKI67 vs. CDH1, CTNNB1, CTNNA3	0.31097	-0.174592	248	261	0.175362	1.28094	14	186	0.67274	-0.3004	4	282	0.301253	0.00360754
GRHL2, CITED2, MKI67 vs. CTNNA1, CTNNB1, CTNNA3	0.869578	-0.0282841	240	269	0.577199	15.0137	1	199	1	0	286	NA	1	0.00553603
GRHL2, CITED2, RHOA vs. CDH1, CTNNA1, CTNNB1	0.208175	-0.216514	230	279	1	0	200	NA	1	0	286	NA	1	0.00360754
GRHL2, CITED2, RHOA vs. CDH1, CTNNA1, CTNNA3	0.0809894	-0.299658	223	286	1	0	200	NA	1	0	286	NA	1	0.00553603
GRHL2, CITED2, RHOA vs. CDH1, CTNNB1, CTNNA3	0.0656308	-0.315833	223	286	1	0	200	NA	1	0	286	NA	1	0.00360754
GRHL2, CITED2, RHOA vs. CTNNA1, CTNNB1, CTNNA3	0.468934	-0.125239	220	289	1	0	200	NA	1	0	286	NA	1	0.00553603
GRHL2, MKI67, RHOA vs. CDH1, CTNNA1, CTNNB1	0.361017	0.15766	247	262	0.65125	15.0097	1	199	0.0462277	-1.32618	2	284	0.231604	0.00360754
GRHL2, MKI67, RHOA vs. CDH1, CTNNA1, CTNNA3	0.729573	0.0595739	245	264	1	0	200	NA	1	0	286	NA	1	0.00553603
GRHL2, MKI67, RHOA vs. CDH1, CTNNB1, CTNNA3	0.853458	0.0318233	245	264	0.65125	15.0097	1	199	0.0462277	-1.32618	2	284	0.721312	0.00360754
GRHL2, MKI67, RHOA vs. CTNNA1, CTNNB1, CTNNA3	0.140268	0.25648	239	270	1	0	200	NA	1	0	286	NA	1	0.00553603
CDH2, ACTA2, FN1 vs. CDH1, CTNNA1, CTNNB1	0.703258	0.0657283	251	258	0.25362	0.405846	167	33	0.0291249	0.516276	79	207	0.433603	0.00360754
CDH2, ACTA2, FN1 vs. CDH1, CTNNA1, CTNNA3	0.956884	-0.00933927	261	248	0.857058	-0.0854473	21	179	0.235533	0.493459	23	263	0.947063	0.00553603
CDH2, ACTA2, FN1 vs. CDH1, CTNNB1, CTNNA3	0.381124	0.150993	249	260	0.572526	0.219586	169	31	0.048088	0.431505	93	193	0.236043	0.00360754
CDH2, ACTA2, FN1 vs. CTNNA1, CTNNB1, CTNNA3	0.0294925	0.377901	247	262	0.39171	-0.350384	23	177	0.419149	0.246909	37	249	0.0297746	0.00553603
CDH2, ACTA2, TGFB3 vs. CDH1, CTNNA1, CTNNB1	0.908448	-0.0199098	264	245	0.0308395	0.659618	151	49	0.831183	0.21379	3	283	0.875044	0.00360754
CDH2, ACTA2, TGFB3 vs. CDH1, CTNNA1, CTNNA3	0.182741	-0.232298	270	239	0.513346	0.650679	10	190	1	0	286	NA	1	0.00553603
CDH2, ACTA2, TGFB3 vs. CDH1, CTNNB1, CTNNA3	0.769031	0.0506957	273	236	0.0308395	0.659618	151	49	0.831183	0.21379	3	283	0.722976	0.00360754
CDH2, ACTA2, TGFB3 vs. CTNNA1, CTNNB1, CTNNA3	0.364111	0.156169	271	238	0.513346	0.650679	10	190	1	0	286	NA	1	0.00553603
CDH2, ACTA2, CITED2 vs. CDH1, CTNNA1, CTNNB1	0.562576	-0.0999377	245	264	0.0516677	0.605406	153	47	0.672018	0.422257	4	282	0.480555	0.00360754
CDH2, ACTA2, CITED2 vs. CDH1, CTNNA1, CTNNA3	0.331211	-0.167872	242	267	0.41109	0.80999	11	189	0.00329413	-2.38729	1	285	0.110457	0.00553603
CDH2, ACTA2, CITED2 vs. CDH1, CTNNB1, CTNNA3	0.490729	-0.119148	243	266	0.0516677	0.605406	153	47	0.464935	-0.424829	6	280	0.355864	0.00360754
CDH2, ACTA2, CITED2 vs. CTNNA1, CTNNB1, CTNNA3	0.423157	-0.137938	244	265	0.41109	0.80999	11	189	0.00103543	-1.71808	3	283	0.135848	0.00553603
CDH2, ACTA2, MKI67 vs. CDH1, CTNNA1, CTNNB1	0.296011	0.18027	250	259	0.0502313	0.619895	159	41	0.987838	-0.00640565	15	271	0.424574	0.00360754
CDH2, ACTA2, MKI67 vs. CDH1, CTNNA1, CTNNA3	0.528838	0.108857	254	255	0.41109	0.80999	11	189	0.490058	15.0072	1	285	0.506498	0.00553603
CDH2, ACTA2, MKI67 vs. CDH1, CTNNB1, CTNNA3	0.04851	0.345407	235	274	0.0754982	0.577608	160	40	0.858647	0.0748227	16	270	0.0621154	0.00360754
CDH2, ACTA2, MKI67 vs. CTNNA1, CTNNB1, CTNNA3	0.0173103	0.416624	239	270	0.699434	0.278477	12	188	0.327901	15.0145	2	284	0.0224738	0.00553603
CDH2, ACTA2, RHOA vs. CDH1, CTNNA1, CTNNB1	0.751648	-0.0547309	247	262	0.0308395	0.659618	151	49	1	0	286	NA	1	0.00360754
CDH2, ACTA2, RHOA vs. CDH1, CTNNA1, CTNNA3	0.229974	-0.207472	243	266	0.513346	0.650679	10	190	1	0	286	NA	1	0.00553603
CDH2, ACTA2, RHOA vs. CDH1, CTNNB1, CTNNA3	0.91287	-0.0189397	232	277	0.0308395	0.659618	151	49	1	0	286	NA	1	0.00360754
CDH2, ACTA2, RHOA vs. CTNNA1, CTNNB1, CTNNA3	0.406784	0.144077	238	271	0.513346	0.650679	10	190	1	0	286	NA	1	0.00553603
CDH2, FN1, TGFB3 vs. CDH1, CTNNA1, CTNNB1	0.465847	-0.12599	253	256	0.060982	0.592743	157	43	0.0291249	0.516276	79	207	0.177856	0.00360754
CDH2, FN1, TGFB3 vs. CDH1, CTNNA1, CTNNA3	0.218633	-0.213552	261	248	0.102412	-0.760054	13	187	0.235533	0.493459	23	263	0.118128	0.00553603
CDH2, FN1, TGFB3 vs. CDH1, CTNNB1, CTNNA3	0.751519	0.0545787	257	252	0.121227	0.502912	158	42	0.048088	0.431505	93	193	0.473807	0.00360754
CDH2, FN1, TGFB3 vs. CTNNA1, CTNNB1, CTNNA3	0.179473	0.231956	251	258	0.0300323	-0.924595	14	186	0.419149	0.246909	37	249	0.0983124	0.00553603
CDH2, FN1, CITED2 vs. CDH1, CTNNA1, CTNNB1	0.37781	-0.151849	236	273	0.129922	0.491742	158	42	0.0682247	0.419614	81	205	0.174299	0.00360754
CDH2, FN1, CITED2 vs. CDH1, CTNNA1, CTNNA3	0.373083	-0.154071	245	264	0.102412	-0.760054	13	187	0.381846	0.340273	24	262	0.261027	0.00553603
CDH2, FN1, CITED2 vs. CDH1, CTNNB1, CTNNA3	0.847716	0.0332413	235	274	0.234684	0.396982	159	41	0.102257	0.349961	95	191	0.677397	0.00360754
CDH2, FN1, CITED2 vs. CTNNA1, CTNNB1, CTNNA3	0.405739	0.144272	230	279	0.0300323	-0.924595	14	186	0.57982	0.163658	38	248	0.294827	0.00553603
CDH2, FN1, MKI67 vs. CDH1, CTNNA1, CTNNB1	0.146875	0.250288	252	257	0.0939143	0.542551	161	39	0.0181522	0.558018	81	205	0.0329283	0.00360754
CDH2, FN1, MKI67 vs. CDH1, CTNNA1, CTNNA3	0.236541	0.204643	260	249	0.0543757	-0.822369	14	186	0.187412	0.547124	24	262	0.107022	0.00553603
CDH2, FN1, MKI67 vs. CDH1, CTNNB1, CTNNA3	0.0565745	0.331543	246	263	0.250431	0.39555	163	37	0.0310277	0.470165	95	191	0.0158325	0.00360754
CDH2, FN1, MKI67 vs. CTNNA1, CTNNB1, CTNNA3	0.0157316	0.418639	250	259	0.009239	-0.976357	16	184	0.353335	0.283429	38	248	0.00477151	0.00553603
CDH2, FN1, RHOA vs. CDH1, CTNNA1, CTNNB1	0.693739	0.0682731	235	274	0.060982	0.592743	157	43	0.0291249	0.516276	79	207	0.356471	0.00360754
CDH2, FN1, RHOA vs. CDH1, CTNNA1, CTNNA3	0.759375	-0.0529364	247	262	0.102412	-0.760054	13	187	0.235533	0.493459	23	263	0.581349	0.00553603
CDH2, FN1, RHOA vs. CDH1, CTNNB1, CTNNA3	0.185814	0.231383	229	280	0.121227	0.502912	158	42	0.048088	0.431505	93	193	0.0616105	0.00360754
CDH2, FN1, RHOA vs. CTNNA1, CTNNB1, CTNNA3	0.0126129	0.442183	231	278	0.0300323	-0.924595	14	186	0.419149	0.246909	37	249	0.00569801	0.00553603
CDH2, TGFB3, CITED2 vs. CDH1, CTNNA1, CTNNB1	0.0921506	-0.29082	248	261	0.985365	-0.00960388	18	182	0.851706	0.133347	6	280	0.302235	0.00360754
CDH2, TGFB3, CITED2 vs. CDH1, CTNNA1, CTNNA3	0.0278738	-0.381601	249	260	1	0	200	NA	0.00329413	-2.38729	1	285	1	0.00553603
CDH2, TGFB3, CITED2 vs. CDH1, CTNNB1, CTNNA3	0.0776828	-0.306103	253	256	0.985365	-0.00960388	18	182	0.441664	-0.389721	8	278	0.17289	0.00360754
CDH2, TGFB3, CITED2 vs. CTNNA1, CTNNB1, CTNNA3	0.0903156	-0.292072	250	259	1	0	200	NA	0.00103543	-1.71808	3	283	1	0.00553603
CDH2, TGFB3, MKI67 vs. CDH1, CTNNA1, CTNNB1	0.462293	-0.126926	249	260	0.00157755	1.07735	86	114	0.858647	0.0748227	16	270	0.355905	0.00360754
CDH2, TGFB3, MKI67 vs. CDH1, CTNNA1, CTNNA3	0.206667	-0.21939	256	253	1	0	200	NA	0.490058	15.0072	1	285	1	0.00553603
CDH2, TGFB3, MKI67 vs. CDH1, CTNNB1, CTNNA3	0.98629	-0.00297208	247	262	0.00157755	1.07735	86	114	0.719742	0.150636	17	269	0.950463	0.00360754
CDH2, TGFB3, MKI67 vs. CTNNA1, CTNNB1, CTNNA3	0.433216	0.135642	244	265	1	0	200	NA	0.327901	15.0145	2	284	1	0.00553603
CDH2, TGFB3, RHOA vs. CDH1, CTNNA1, CTNNB1	0.0640928	-0.323018	257	252	0.843028	0.200148	5	195	0.831183	0.21379	3	283	0.169489	0.00360754
CDH2, TGFB3, RHOA vs. CDH1, CTNNA1, CTNNA3	0.10476	-0.281494	254	255	1	0	200	NA	1	0	286	NA	1	0.00553603
CDH2, TGFB3, RHOA vs. CDH1, CTNNB1, CTNNA3	0.250578	-0.198814	249	260	0.843028	0.200148	5	195	0.831183	0.21379	3	283	0.436475	0.00360754
CDH2, TGFB3, RHOA vs. CTNNA1, CTNNB1, CTNNA3	0.973293	0.00578807	250	259	1	0	200	NA	1	0	286	NA	1	0.00553603
CDH2, CITED2, MKI67 vs. CDH1, CTNNA1, CTNNB1	0.577898	-0.0958884	245	264	0.00840673	0.858599	88	112	0.8505	-0.0736776	17	269	0.50197	0.00360754
CDH2, CITED2, MKI67 vs. CDH1, CTNNA1, CTNNA3	0.487979	-0.1198	254	255	0.577199	15.0137	1	199	0.567121	-0.56749	2	284	0.523212	0.00553603
CDH2, CITED2, MKI67 vs. CDH1, CTNNB1, CTNNA3	0.536317	0.106734	246	263	0.00840673	0.858599	88	112	0.561807	-0.20175	20	266	0.365367	0.00360754
CDH2, CITED2, MKI67 vs. CTNNA1, CTNNB1, CTNNA3	0.219662	0.212491	243	266	0.577199	15.0137	1	199	0.220468	-0.703358	5	281	0.182624	0.00553603
CDH2, CITED2, RHOA vs. CDH1, CTNNA1, CTNNB1	0.128227	-0.262501	246	263	0.661559	-0.228673	15	185	0.672018	0.422257	4	282	0.196003	0.00360754
CDH2, CITED2, RHOA vs. CDH1, CTNNA1, CTNNA3	0.0996119	-0.284304	234	275	1	0	200	NA	0.00329413	-2.38729	1	285	1	0.00553603
CDH2, CITED2, RHOA vs. CDH1, CTNNB1, CTNNA3	0.282911	-0.185482	223	286	0.661559	-0.228673	15	185	0.464935	-0.424829	6	280	0.315204	0.00360754
CDH2, CITED2, RHOA vs. CTNNA1, CTNNB1, CTNNA3	0.3555	-0.159127	225	284	1	0	200	NA	0.00103543	-1.71808	3	283	1	0.00553603
CDH2, MKI67, RHOA vs. CDH1, CTNNA1, CTNNB1	0.640733	0.0805319	241	268	0.000836104	1.17359	84	116	0.987838	-0.00640565	15	271	0.638145	0.00360754
CDH2, MKI67, RHOA vs. CDH1, CTNNA1, CTNNA3	0.952468	0.0103062	243	266	1	0	200	NA	0.490058	15.0072	1	285	1	0.00553603
CDH2, MKI67, RHOA vs. CDH1, CTNNB1, CTNNA3	0.196465	0.225548	235	274	0.000836104	1.17359	84	116	0.858647	0.0748227	16	270	0.131351	0.00360754
CDH2, MKI67, RHOA vs. CTNNA1, CTNNB1, CTNNA3	0.0718547	0.316534	227	282	1	0	200	NA	0.327901	15.0145	2	284	1	0.00553603
ACTA2, FN1, TGFB3 vs. CDH1, CTNNA1, CTNNB1	0.998497	0.000326483	268	241	0.273383	0.366101	159	41	0.831183	0.21379	3	283	0.998339	0.00360754
ACTA2, FN1, TGFB3 vs. CDH1, CTNNA1, CTNNA3	0.463659	-0.127233	264	245	0.37012	0.877841	10	190	1	0	286	NA	1	0.00553603
ACTA2, FN1, TGFB3 vs. CDH1, CTNNB1, CTNNA3	0.784433	-0.0473262	265	244	0.368971	0.309936	160	40	0.831183	0.21379	3	283	0.827441	0.00360754
ACTA2, FN1, TGFB3 vs. CTNNA1, CTNNB1, CTNNA3	0.53228	0.107612	267	242	0.637872	0.338884	11	189	1	0	286	NA	1	0.00553603
ACTA2, FN1, CITED2 vs. CDH1, CTNNA1, CTNNB1	0.821496	-0.0388663	240	269	0.220348	0.409051	160	40	0.609561	0.507651	4	282	0.785324	0.00360754
ACTA2, FN1, CITED2 vs. CDH1, CTNNA1, CTNNA3	0.825549	0.0379558	250	259	0.298122	1.00872	11	189	1	0	286	NA	1	0.00553603
ACTA2, FN1, CITED2 vs. CDH1, CTNNB1, CTNNA3	0.774702	-0.0492816	245	264	0.303349	0.354627	161	39	0.538403	-0.358456	6	280	0.736695	0.00360754
ACTA2, FN1, CITED2 vs. CTNNA1, CTNNB1, CTNNA3	0.777659	0.0486968	241	268	0.528616	0.451887	12	188	0.0235357	-1.48339	2	284	0.566984	0.00553603
ACTA2, FN1, MKI67 vs. CDH1, CTNNA1, CTNNB1	0.116528	0.271184	251	258	0.212444	0.428031	165	35	0.987838	-0.00640565	15	271	0.261433	0.00360754
ACTA2, FN1, MKI67 vs. CDH1, CTNNA1, CTNNA3	0.0967476	0.286572	259	250	0.550007	0.428931	12	188	0.327901	15.0145	2	284	0.0931683	0.00553603
ACTA2, FN1, MKI67 vs. CDH1, CTNNB1, CTNNA3	0.042557	0.350305	252	257	0.29631	0.371797	166	34	0.858647	0.0748227	16	270	0.0782196	0.00360754
ACTA2, FN1, MKI67 vs. CTNNA1, CTNNB1, CTNNA3	0.00282705	0.517224	256	253	0.811329	0.142519	13	187	0.229757	16.0217	3	283	0.00425484	0.00553603
ACTA2, FN1, RHOA vs. CDH1, CTNNA1, CTNNB1	0.498638	0.116556	251	258	0.273383	0.366101	159	41	1	0	286	NA	1	0.00360754
ACTA2, FN1, RHOA vs. CDH1, CTNNA1, CTNNA3	0.424207	0.137597	255	254	0.37012	0.877841	10	190	1	0	286	NA	1	0.00553603
ACTA2, FN1, RHOA vs. CDH1, CTNNB1, CTNNA3	0.208367	0.217193	250	259	0.368971	0.309936	160	40	1	0	286	NA	1	0.00360754
ACTA2, FN1, RHOA vs. CTNNA1, CTNNB1, CTNNA3	0.0859387	0.297076	250	259	0.637872	0.338884	11	189	1	0	286	NA	1	0.00553603
ACTA2, TGFB3, CITED2 vs. CDH1, CTNNA1, CTNNB1	0.357765	-0.158854	251	258	0.724351	-0.166979	20	180	0.490058	15.0072	1	285	0.408676	0.00360754
ACTA2, TGFB3, CITED2 vs. CDH1, CTNNA1, CTNNA3	0.251237	-0.197866	253	256	0.577199	15.0137	1	199	1	0	286	NA	1	0.00553603
ACTA2, TGFB3, CITED2 vs. CDH1, CTNNB1, CTNNA3	0.200207	-0.221919	259	250	0.724351	-0.166979	20	180	0.490058	15.0072	1	285	0.248886	0.00360754
ACTA2, TGFB3, CITED2 vs. CTNNA1, CTNNB1, CTNNA3	0.0574906	-0.329587	257	252	0.577199	15.0137	1	199	1	0	286	NA	1	0.00553603
ACTA2, TGFB3, MKI67 vs. CDH1, CTNNA1, CTNNB1	0.821666	-0.0390817	265	244	0.00201576	1.05479	86	114	0.783681	-0.275	2	284	0.697552	0.00360754
ACTA2, TGFB3, MKI67 vs. CDH1, CTNNA1, CTNNA3	0.472393	-0.124781	266	243	0.577199	15.0137	1	199	1	0	286	NA	1	0.00553603
ACTA2, TGFB3, MKI67 vs. CDH1, CTNNB1, CTNNA3	0.942665	-0.0124529	271	238	0.00360013	0.968558	87	113	0.783681	-0.275	2	284	0.879007	0.00360754
ACTA2, TGFB3, MKI67 vs. CTNNA1, CTNNB1, CTNNA3	0.697685	0.0671057	274	235	0.751614	-0.31936	2	198	1	0	286	NA	1	0.00553603
ACTA2, TGFB3, RHOA vs. CDH1, CTNNA1, CTNNB1	0.668128	-0.0740408	258	251	0.843028	0.200148	5	195	1	0	286	NA	1	0.00360754
ACTA2, TGFB3, RHOA vs. CDH1, CTNNA1, CTNNA3	0.336087	-0.165979	255	254	1	0	200	NA	1	0	286	NA	1	0.00553603
ACTA2, TGFB3, RHOA vs. CDH1, CTNNB1, CTNNA3	0.289313	-0.183065	256	253	0.843028	0.200148	5	195	1	0	286	NA	1	0.00360754
ACTA2, TGFB3, RHOA vs. CTNNA1, CTNNB1, CTNNA3	0.769373	-0.0505468	263	246	1	0	200	NA	1	0	286	NA	1	0.00553603
ACTA2, CITED2, MKI67 vs. CDH1, CTNNA1, CTNNB1	0.722249	0.0612687	254	255	0.0287787	0.701768	88	112	0.327901	15.0145	2	284	0.520153	0.00360754
ACTA2, CITED2, MKI67 vs. CDH1, CTNNA1, CTNNA3	0.767491	0.0509286	258	251	0.577199	15.0137	1	199	1	0	286	NA	1	0.00553603
ACTA2, CITED2, MKI67 vs. CDH1, CTNNB1, CTNNA3	0.878059	-0.0264576	258	251	0.0442761	0.634142	89	111	0.327901	15.0145	2	284	0.735539	0.00360754
ACTA2, CITED2, MKI67 vs. CTNNA1, CTNNB1, CTNNA3	0.84512	-0.0337239	262	247	0.751614	-0.31936	2	198	1	0	286	NA	1	0.00553603
ACTA2, CITED2, RHOA vs. CDH1, CTNNA1, CTNNB1	0.461395	-0.127209	240	269	0.434055	-0.368671	17	183	1	0	286	NA	1	0.00360754
ACTA2, CITED2, RHOA vs. CDH1, CTNNA1, CTNNA3	0.419187	-0.139634	231	278	0.577199	15.0137	1	199	1	0	286	NA	1	0.00553603
ACTA2, CITED2, RHOA vs. CDH1, CTNNB1, CTNNA3	0.152642	-0.24669	232	277	0.434055	-0.368671	17	183	1	0	286	NA	1	0.00360754
ACTA2, CITED2, RHOA vs. CTNNA1, CTNNB1, CTNNA3	0.156437	-0.244563	235	274	0.577199	15.0137	1	199	1	0	286	NA	1	0.00553603
ACTA2, MKI67, RHOA vs. CDH1, CTNNA1, CTNNB1	0.280818	0.186725	248	261	0.00107857	1.15093	84	116	1	0	286	NA	1	0.00360754
ACTA2, MKI67, RHOA vs. CDH1, CTNNA1, CTNNA3	0.323161	0.170866	250	259	0.577199	15.0137	1	199	1	0	286	NA	1	0.00553603
ACTA2, MKI67, RHOA vs. CDH1, CTNNB1, CTNNA3	0.394992	0.147284	244	265	0.00199422	1.0558	85	115	1	0	286	NA	1	0.00360754
ACTA2, MKI67, RHOA vs. CTNNA1, CTNNB1, CTNNA3	0.0502857	0.340596	246	263	0.751614	-0.31936	2	198	1	0	286	NA	1	0.00553603
FN1, TGFB3, CITED2 vs. CDH1, CTNNA1, CTNNB1	0.513477	-0.112536	239	270	0.598863	-0.248726	19	181	0.788224	0.191461	6	280	0.620998	0.00360754
FN1, TGFB3, CITED2 vs. CDH1, CTNNA1, CTNNA3	0.488834	-0.119095	241	268	1	0	200	NA	1	0	286	NA	1	0.00553603
FN1, TGFB3, CITED2 vs. CDH1, CTNNB1, CTNNA3	0.272197	-0.189188	247	262	0.598863	-0.248726	19	181	0.501455	-0.341027	8	278	0.302183	0.00360754
FN1, TGFB3, CITED2 vs. CTNNA1, CTNNB1, CTNNA3	0.336737	-0.165247	237	272	1	0	200	NA	0.0235357	-1.48339	2	284	1	0.00553603
FN1, TGFB3, MKI67 vs. CDH1, CTNNA1, CTNNB1	0.260811	0.193678	260	249	0.00395259	0.959523	88	112	0.858647	0.0748227	16	270	0.205186	0.00360754
FN1, TGFB3, MKI67 vs. CDH1, CTNNA1, CTNNA3	0.33582	0.166051	269	240	0.282645	-1.04314	1	199	0.327901	15.0145	2	284	0.261737	0.00553603
FN1, TGFB3, MKI67 vs. CDH1, CTNNB1, CTNNA3	0.146614	0.249623	266	243	0.00679766	0.880668	89	111	0.719742	0.150636	17	269	0.0950455	0.00360754
FN1, TGFB3, MKI67 vs. CTNNA1, CTNNB1, CTNNA3	0.0470207	0.341877	263	246	0.164205	-0.974216	2	198	0.229757	16.0217	3	283	0.0241665	0.00553603
FN1, TGFB3, RHOA vs. CDH1, CTNNA1, CTNNB1	0.618474	-0.0857431	243	266	0.843028	0.200148	5	195	0.831183	0.21379	3	283	0.774618	0.00360754
FN1, TGFB3, RHOA vs. CDH1, CTNNA1, CTNNA3	0.284541	-0.184109	244	265	1	0	200	NA	1	0	286	NA	1	0.00553603
FN1, TGFB3, RHOA vs. CDH1, CTNNB1, CTNNA3	0.385064	-0.149438	243	266	0.843028	0.200148	5	195	0.831183	0.21379	3	283	0.578119	0.00360754
FN1, TGFB3, RHOA vs. CTNNA1, CTNNB1, CTNNA3	0.786954	-0.0466037	240	269	1	0	200	NA	1	0	286	NA	1	0.00553603
FN1, CITED2, MKI67 vs. CDH1, CTNNA1, CTNNB1	0.522794	0.11016	247	262	0.0384224	0.65206	91	109	0.893868	-0.0521584	17	269	0.522529	0.00360754
FN1, CITED2, MKI67 vs. CDH1, CTNNA1, CTNNA3	0.632954	0.0823087	247	262	0.681383	-0.41321	2	198	0.327901	15.0145	2	284	0.612514	0.00553603
FN1, CITED2, MKI67 vs. CDH1, CTNNB1, CTNNA3	0.598105	0.0908987	243	266	0.0578367	0.588365	92	108	0.599365	-0.18274	20	266	0.497086	0.00360754
FN1, CITED2, MKI67 vs. CTNNA1, CTNNB1, CTNNA3	0.384595	0.149835	249	260	0.377451	-0.630479	3	197	0.933263	-0.0597682	5	281	0.53507	0.00553603
FN1, CITED2, RHOA vs. CDH1, CTNNA1, CTNNB1	0.50073	-0.116751	223	286	0.321092	-0.466103	16	184	0.609561	0.507651	4	282	0.4954	0.00360754
FN1, CITED2, RHOA vs. CDH1, CTNNA1, CTNNA3	0.486565	-0.12073	222	287	1	0	200	NA	1	0	286	NA	1	0.00553603
FN1, CITED2, RHOA vs. CDH1, CTNNB1, CTNNA3	0.861835	-0.0302991	223	286	0.321092	-0.466103	16	184	0.538403	-0.358456	6	280	0.830639	0.00360754
FN1, CITED2, RHOA vs. CTNNA1, CTNNB1, CTNNA3	0.917416	0.0180344	232	277	1	0	200	NA	0.0235357	-1.48339	2	284	1	0.00553603
FN1, MKI67, RHOA vs. CDH1, CTNNA1, CTNNB1	0.0058214	0.48308	246	263	0.00220116	1.04649	86	114	0.987838	-0.00640565	15	271	0.0109141	0.00360754
FN1, MKI67, RHOA vs. CDH1, CTNNA1, CTNNA3	0.0326271	0.370799	250	259	0.282645	-1.04314	1	199	0.327901	15.0145	2	284	0.0244169	0.00553603
FN1, MKI67, RHOA vs. CDH1, CTNNB1, CTNNA3	0.0249232	0.393933	236	273	0.00391328	0.9605	87	113	0.858647	0.0748227	16	270	0.0195618	0.00360754
FN1, MKI67, RHOA vs. CTNNA1, CTNNB1, CTNNA3	0.000314592	0.638745	244	265	0.164205	-0.974216	2	198	0.229757	16.0217	3	283	0.000152458	0.00553603
TGFB3, CITED2, MKI67 vs. CDH1, CTNNA1, CTNNB1	0.197956	-0.222202	248	261	0.311803	0.716087	16	184	0.831183	0.21379	3	283	0.266935	0.00360754
TGFB3, CITED2, MKI67 vs. CDH1, CTNNA1, CTNNA3	0.0267434	-0.383748	249	260	0.577199	15.0137	1	199	1	0	286	NA	1	0.00553603
TGFB3, CITED2, MKI67 vs. CDH1, CTNNB1, CTNNA3	0.0601883	-0.325484	252	257	0.311803	0.716087	16	184	0.831183	0.21379	3	283	0.0997611	0.00360754
TGFB3, CITED2, MKI67 vs. CTNNA1, CTNNB1, CTNNA3	0.110007	-0.276604	255	254	0.577199	15.0137	1	199	1	0	286	NA	1	0.00553603
TGFB3, CITED2, RHOA vs. CDH1, CTNNA1, CTNNB1	0.147241	-0.250703	243	266	0.464104	-0.725354	2	198	0.490058	15.0072	1	285	0.156586	0.00360754
TGFB3, CITED2, RHOA vs. CDH1, CTNNA1, CTNNA3	0.130392	-0.261201	231	278	1	0	200	NA	1	0	286	NA	1	0.00553603
TGFB3, CITED2, RHOA vs. CDH1, CTNNB1, CTNNA3	0.0367165	-0.360478	235	274	0.464104	-0.725354	2	198	0.490058	15.0072	1	285	0.044133	0.00360754
TGFB3, CITED2, RHOA vs. CTNNA1, CTNNB1, CTNNA3	0.0418802	-0.350963	233	276	1	0	200	NA	1	0	286	NA	1	0.00553603
TGFB3, MKI67, RHOA vs. CDH1, CTNNA1, CTNNB1	0.833157	-0.0364626	257	252	0.365496	16.0318	3	197	0.783681	-0.275	2	284	0.855726	0.00360754
TGFB3, MKI67, RHOA vs. CDH1, CTNNA1, CTNNA3	0.667706	-0.0741915	247	262	1	0	200	NA	1	0	286	NA	1	0.00553603
TGFB3, MKI67, RHOA vs. CDH1, CTNNB1, CTNNA3	0.691959	-0.0684718	247	262	0.365496	16.0318	3	197	0.783681	-0.275	2	284	0.733919	0.00360754
TGFB3, MKI67, RHOA vs. CTNNA1, CTNNB1, CTNNA3	0.539666	0.106053	253	256	1	0	200	NA	1	0	286	NA	1	0.00553603
CITED2, MKI67, RHOA vs. CDH1, CTNNA1, CTNNB1	0.349562	-0.160996	244	265	0.201746	1.21483	13	187	0.327901	15.0145	2	284	0.256391	0.00360754
CITED2, MKI67, RHOA vs. CDH1, CTNNA1, CTNNA3	0.0464267	-0.343748	241	268	0.577199	15.0137	1	199	1	0	286	NA	1	0.00553603
CITED2, MKI67, RHOA vs. CDH1, CTNNB1, CTNNA3	0.242443	-0.201291	240	269	0.201746	1.21483	13	187	0.327901	15.0145	2	284	0.171761	0.00360754
CITED2, MKI67, RHOA vs. CTNNA1, CTNNB1, CTNNA3	0.631904	-0.0824802	237	272	0.577199	15.0137	1	199	1	0	286	NA	1	0.00553603
GRHL2, CDH2, ACTA2 vs. CDH1, CTNNA1, CTNNB1, CTNNA3	0.954194	-0.0100502	273	236	0.924331	0.0311227	62	138	1	0	286	NA	1	0.00553603
GRHL2, CDH2, FN1 vs. CDH1, CTNNA1, CTNNB1, CTNNA3	0.588527	0.0936355	254	255	0.731522	0.107914	73	127	0.0483201	0.576348	51	235	0.444928	0.00360754
GRHL2, CDH2, TGFB3 vs. CDH1, CTNNA1, CTNNB1, CTNNA3	0.451827	-0.130715	259	250	1	0	200	NA	1	0	286	NA	1	0.00553603
GRHL2, CDH2, CITED2 vs. CDH1, CTNNA1, CTNNB1, CTNNA3	0.0120026	-0.436678	248	261	0.512057	15.0229	1	199	0.00329413	-2.38729	1	285	0.00197739	0.00360754
GRHL2, CDH2, MKI67 vs. CDH1, CTNNA1, CTNNB1, CTNNA3	0.0827649	0.298422	262	247	0.396137	-0.605326	5	195	0.538152	0.609087	4	282	0.0923843	0.00553603
GRHL2, CDH2, RHOA vs. CDH1, CTNNA1, CTNNB1, CTNNA3	0.850143	0.0325722	240	269	1	0	200	NA	1	0	286	NA	1	0.00360754
GRHL2, ACTA2, FN1 vs. CDH1, CTNNA1, CTNNB1, CTNNA3	0.128327	0.261678	264	245	0.49992	-0.206077	71	129	1	0	286	NA	1	0.00553603
GRHL2, ACTA2, TGFB3 vs. CDH1, CTNNA1, CTNNB1, CTNNA3	0.471317	-0.125583	274	235	1	0	200	NA	1	0	286	NA	1	0.00360754
GRHL2, ACTA2, CITED2 vs. CDH1, CTNNA1, CTNNB1, CTNNA3	0.0638719	-0.323339	257	252	0.387714	16.0306	2	198	1	0	286	NA	1	0.00553603
GRHL2, ACTA2, MKI67 vs. CDH1, CTNNA1, CTNNB1, CTNNA3	0.019632	0.40203	275	234	0.912927	0.110521	5	195	1	0	286	NA	1	0.00360754
GRHL2, ACTA2, RHOA vs. CDH1, CTNNA1, CTNNB1, CTNNA3	0.193425	0.224208	253	256	1	0	200	NA	1	0	286	NA	1	0.00553603
GRHL2, FN1, TGFB3 vs. CDH1, CTNNA1, CTNNB1, CTNNA3	0.969712	0.00655738	269	240	1	0	200	NA	1	0	286	NA	1	0.00360754
GRHL2, FN1, CITED2 vs. CDH1, CTNNA1, CTNNB1, CTNNA3	0.510773	-0.113705	250	259	0.512057	15.0229	1	199	1	0	286	NA	1	0.00553603
GRHL2, FN1, MKI67 vs. CDH1, CTNNA1, CTNNB1, CTNNA3	0.0253598	0.38775	254	255	0.227547	-0.706385	7	193	0.64052	0.331851	6	280	0.0300975	0.00360754
GRHL2, FN1, RHOA vs. CDH1, CTNNA1, CTNNB1, CTNNA3	0.0476824	0.348665	229	280	1	0	200	NA	1	0	286	NA	1	0.00553603
GRHL2, TGFB3, CITED2 vs. CDH1, CTNNA1, CTNNB1, CTNNA3	0.000583139	-0.610406	260	249	1	0	200	NA	1	0	286	NA	1	0.00360754
GRHL2, TGFB3, MKI67 vs. CDH1, CTNNA1, CTNNB1, CTNNA3	0.708787	0.0647198	276	233	1	0	200	NA	1	0	286	NA	1	0.00553603
GRHL2, TGFB3, RHOA vs. CDH1, CTNNA1, CTNNB1, CTNNA3	0.265978	-0.192221	258	251	1	0	200	NA	1	0	286	NA	1	0.00360754
GRHL2, CITED2, MKI67 vs. CDH1, CTNNA1, CTNNB1, CTNNA3	0.371205	-0.154538	255	254	0.577199	15.0137	1	199	1	0	286	NA	1	0.00553603
GRHL2, CITED2, RHOA vs. CDH1, CTNNA1, CTNNB1, CTNNA3	0.0881079	-0.292945	232	277	1	0	200	NA	1	0	286	NA	1	0.00360754
GRHL2, MKI67, RHOA vs. CDH1, CTNNA1, CTNNB1, CTNNA3	0.741814	0.0567574	246	263	1	0	200	NA	1	0	286	NA	1	0.00553603
CDH2, ACTA2, FN1 vs. CDH1, CTNNA1, CTNNB1, CTNNA3	0.267951	0.191266	253	256	0.459119	0.218752	104	96	0.0483201	0.576348	51	235	0.141867	0.00360754
CDH2, ACTA2, TGFB3 vs. CDH1, CTNNA1, CTNNB1, CTNNA3	0.734548	0.0586403	270	239	0.924331	0.0311227	62	138	1	0	286	NA	1	0.00553603
CDH2, ACTA2, CITED2 vs. CDH1, CTNNA1, CTNNB1, CTNNA3	0.699128	-0.0667055	246	263	0.846198	0.0635525	63	137	0.00329413	-2.38729	1	285	0.468896	0.00360754
CDH2, ACTA2, MKI67 vs. CDH1, CTNNA1, CTNNB1, CTNNA3	0.299079	0.17923	248	261	0.914645	0.0343709	66	134	0.538152	0.609087	4	282	0.422334	0.00553603
CDH2, ACTA2, RHOA vs. CDH1, CTNNA1, CTNNB1, CTNNA3	0.953051	0.0101873	238	271	0.924331	0.0311227	62	138	1	0	286	NA	1	0.00360754
CDH2, FN1, TGFB3 vs. CDH1, CTNNA1, CTNNB1, CTNNA3	0.973764	-0.00568529	262	247	0.731522	0.107914	73	127	0.0483201	0.576348	51	235	0.929379	0.00553603
CDH2, FN1, CITED2 vs. CDH1, CTNNA1, CTNNB1, CTNNA3	0.658128	0.076327	246	263	0.731522	0.107914	73	127	0.0798247	0.497081	52	234	0.542242	0.00360754
CDH2, FN1, MKI67 vs. CDH1, CTNNA1, CTNNB1, CTNNA3	0.0378477	0.358154	254	255	0.676103	0.129273	77	123	0.0537447	0.546234	53	233	0.0210645	0.00553603
CDH2, FN1, RHOA vs. CDH1, CTNNA1, CTNNB1, CTNNA3	0.25772	0.196738	239	270	0.731522	0.107914	73	127	0.0483201	0.576348	51	235	0.168853	0.00360754
CDH2, TGFB3, CITED2 vs. CDH1, CTNNA1, CTNNB1, CTNNA3	0.0378483	-0.361868	259	250	0.512057	15.0229	1	199	0.00329413	-2.38729	1	285	0.00753729	0.00553603
CDH2, TGFB3, MKI67 vs. CDH1, CTNNA1, CTNNB1, CTNNA3	0.937294	0.0135912	255	254	0.396137	-0.605326	5	195	0.538152	0.609087	4	282	0.921153	0.00360754
CDH2, TGFB3, RHOA vs. CDH1, CTNNA1, CTNNB1, CTNNA3	0.430942	-0.136273	249	260	1	0	200	NA	1	0	286	NA	1	0.00553603
CDH2, CITED2, MKI67 vs. CDH1, CTNNA1, CTNNB1, CTNNA3	0.837165	0.0354771	255	254	0.908605	-0.0831595	7	193	0.953186	-0.0419044	5	281	0.951677	0.00360754
CDH2, CITED2, RHOA vs. CDH1, CTNNA1, CTNNB1, CTNNA3	0.305788	-0.176315	236	273	0.512057	15.0229	1	199	0.00329413	-2.38729	1	285	0.107408	0.00553603
CDH2, MKI67, RHOA vs. CDH1, CTNNA1, CTNNB1, CTNNA3	0.370217	0.154659	244	265	0.396137	-0.605326	5	195	0.538152	0.609087	4	282	0.368477	0.00360754
ACTA2, FN1, TGFB3 vs. CDH1, CTNNA1, CTNNB1, CTNNA3	0.950179	0.0108051	267	242	0.49992	-0.206077	71	129	1	0	286	NA	1	0.00360754
ACTA2, FN1, CITED2 vs. CDH1, CTNNA1, CTNNB1, CTNNA3	0.874279	0.0272551	249	260	0.5658	-0.175491	72	128	1	0	286	NA	1	0.00553603
ACTA2, FN1, MKI67 vs. CDH1, CTNNA1, CTNNB1, CTNNA3	0.0392982	0.354948	263	246	0.489427	-0.206735	77	123	0.64052	0.331851	6	280	0.0601321	0.00360754
ACTA2, FN1, RHOA vs. CDH1, CTNNA1, CTNNB1, CTNNA3	0.134137	0.258413	254	255	0.49992	-0.206077	71	129	1	0	286	NA	1	0.00553603
ACTA2, TGFB3, CITED2 vs. CDH1, CTNNA1, CTNNB1, CTNNA3	0.173437	-0.236812	263	246	0.387714	16.0306	2	198	1	0	286	NA	1	0.00360754
ACTA2, TGFB3, MKI67 vs. CDH1, CTNNA1, CTNNB1, CTNNA3	0.894361	-0.0230608	271	238	0.912927	0.110521	5	195	1	0	286	NA	1	0.00553603
ACTA2, TGFB3, RHOA vs. CDH1, CTNNA1, CTNNB1, CTNNA3	0.653012	-0.0776422	257	252	1	0	200	NA	1	0	286	NA	1	0.00360754
ACTA2, CITED2, MKI67 vs. CDH1, CTNNA1, CTNNB1, CTNNA3	0.973573	-0.00572614	267	242	0.658736	0.443317	6	194	1	0	286	NA	1	0.00553603
ACTA2, CITED2, RHOA vs. CDH1, CTNNA1, CTNNB1, CTNNA3	0.24932	-0.198882	236	273	0.387714	16.0306	2	198	1	0	286	NA	1	0.00360754
ACTA2, MKI67, RHOA vs. CDH1, CTNNA1, CTNNB1, CTNNA3	0.12724	0.263942	252	257	0.912927	0.110521	5	195	1	0	286	NA	1	0.00553603
FN1, TGFB3, CITED2 vs. CDH1, CTNNA1, CTNNB1, CTNNA3	0.467378	-0.125133	247	262	0.512057	15.0229	1	199	1	0	286	NA	1	0.00360754
FN1, TGFB3, MKI67 vs. CDH1, CTNNA1, CTNNB1, CTNNA3	0.137214	0.255717	263	246	0.227547	-0.706385	7	193	0.64052	0.331851	6	280	0.141961	0.00553603
FN1, TGFB3, RHOA vs. CDH1, CTNNA1, CTNNB1, CTNNA3	0.979093	0.00451398	250	259	1	0	200	NA	1	0	286	NA	1	0.00360754
FN1, CITED2, MKI67 vs. CDH1, CTNNA1, CTNNB1, CTNNA3	0.458208	0.127746	251	258	0.615592	-0.299022	9	191	0.64052	0.331851	6	280	0.524616	0.00553603
FN1, CITED2, RHOA vs. CDH1, CTNNA1, CTNNB1, CTNNA3	0.826815	-0.0380602	227	282	0.512057	15.0229	1	199	1	0	286	NA	1	0.00360754
FN1, MKI67, RHOA vs. CDH1, CTNNA1, CTNNB1, CTNNA3	0.00185212	0.547424	247	262	0.227547	-0.706385	7	193	0.64052	0.331851	6	280	0.00280871	0.00553603
TGFB3, CITED2, MKI67 vs. CDH1, CTNNA1, CTNNB1, CTNNA3	0.122815	-0.268219	261	248	0.577199	15.0137	1	199	1	0	286	NA	1	0.00360754
TGFB3, CITED2, RHOA vs. CDH1, CTNNA1, CTNNB1, CTNNA3	0.073018	-0.309743	242	267	1	0	200	NA	1	0	286	NA	1	0.00553603
TGFB3, MKI67, RHOA vs. CDH1, CTNNA1, CTNNB1, CTNNA3	0.82259	0.0387569	258	251	1	0	200	NA	1	0	286	NA	1	0.00360754
CITED2, MKI67, RHOA vs. CDH1, CTNNA1, CTNNB1, CTNNA3	0.50835	-0.113856	241	268	0.577199	15.0137	1	199	1	0	286	NA	1	0.00553603
GRHL2, CDH2, ACTA2, FN1 vs. CDH1, CTNNA1	0.741573	-0.0567985	237	272	0.61914	-0.235156	20	180	0.0581111	-1.7016	1	285	0.588298	0.00360754
GRHL2, CDH2, ACTA2, FN1 vs. CDH1, CTNNB1	0.786691	0.0466661	241	268	0.678347	-15.0091	199	1	0.254545	0.223412	131	155	0.742353	0.00553603
GRHL2, CDH2, ACTA2, FN1 vs. CDH1, CTNNA3	0.878521	0.0263219	251	258	0.472375	0.22566	78	122	0.899361	0.126986	3	283	0.92563	0.00360754
GRHL2, CDH2, ACTA2, FN1 vs. CTNNA1, CTNNB1	0.20055	0.221576	254	255	0.0422101	0.820187	180	20	0.246704	0.66602	14	272	0.0927684	0.00553603
GRHL2, CDH2, ACTA2, FN1 vs. CTNNA1, CTNNA3	0.446996	0.131124	272	237	1	0	200	NA	1	0	286	NA	1	0.00360754
GRHL2, CDH2, ACTA2, FN1 vs. CTNNB1, CTNNA3	0.009946	0.443438	278	231	0.000566146	1.8103	196	4	0.191734	0.280076	93	193	0.0010461	0.00553603
GRHL2, CDH2, ACTA2, TGFB3 vs. CDH1, CTNNA1	0.760731	-0.0524406	249	260	1	0	200	NA	1	0	286	NA	1	0.00360754
GRHL2, CDH2, ACTA2, TGFB3 vs. CDH1, CTNNB1	0.901683	0.02127	254	255	0.0698971	0.839518	189	11	0.417178	-0.339418	12	274	0.805019	0.00553603
GRHL2, CDH2, ACTA2, TGFB3 vs. CDH1, CTNNA3	0.372064	-0.154274	259	250	0.587772	15.0129	1	199	1	0	286	NA	1	0.00360754
GRHL2, CDH2, ACTA2, TGFB3 vs. CTNNA1, CTNNB1	0.70286	0.0660475	264	245	0.0601594	-0.802032	13	187	1	0	286	NA	1	0.00553603
GRHL2, CDH2, ACTA2, TGFB3 vs. CTNNA1, CTNNA3	0.104554	-0.281981	259	250	1	0	200	NA	1	0	286	NA	1	0.00360754
GRHL2, CDH2, ACTA2, TGFB3 vs. CTNNB1, CTNNA3	0.573168	0.0976095	265	244	0.689936	0.118112	94	106	0.36001	15.0127	2	284	0.567385	0.00553603
GRHL2, CDH2, ACTA2, CITED2 vs. CDH1, CTNNA1	0.305683	-0.176874	232	277	0.587772	15.0129	1	199	1	0	286	NA	1	0.00360754
GRHL2, CDH2, ACTA2, CITED2 vs. CDH1, CTNNB1	0.510831	-0.113634	240	269	0.115321	0.806724	192	8	0.455345	-0.228268	28	258	0.403673	0.00553603
GRHL2, CDH2, ACTA2, CITED2 vs. CDH1, CTNNA3	0.169375	-0.236648	244	265	0.341546	16.0327	3	197	1	0	286	NA	1	0.00360754
GRHL2, CDH2, ACTA2, CITED2 vs. CTNNA1, CTNNB1	0.089151	-0.293535	247	262	0.0094996	-0.869868	26	174	0.00329413	-2.38729	1	285	0.00625012	0.00553603
GRHL2, CDH2, ACTA2, CITED2 vs. CTNNA1, CTNNA3	0.0581782	-0.328007	254	255	1	0	200	NA	1	0	286	NA	1	0.00360754
GRHL2, CDH2, ACTA2, CITED2 vs. CTNNB1, CTNNA3	0.686664	-0.0701226	259	250	0.96671	-0.0126161	119	81	0.295021	-0.475469	10	276	0.7477	0.00553603
GRHL2, CDH2, ACTA2, MKI67 vs. CDH1, CTNNA1	0.918683	0.0176722	239	270	0.877226	-0.156159	4	196	1	0	286	NA	1	0.00360754
GRHL2, CDH2, ACTA2, MKI67 vs. CDH1, CTNNB1	0.108045	0.279367	244	265	0.0837961	1.18432	196	4	0.280505	0.291566	52	234	0.0549227	0.00553603
GRHL2, CDH2, ACTA2, MKI67 vs. CDH1, CTNNA3	0.316088	0.17273	250	259	0.611874	0.301876	17	183	1	0	286	NA	1	0.00360754
GRHL2, CDH2, ACTA2, MKI67 vs. CTNNA1, CTNNB1	0.151083	0.247246	263	246	0.38444	0.256203	107	93	0.893971	-0.133824	2	284	0.250554	0.00553603
GRHL2, CDH2, ACTA2, MKI67 vs. CTNNA1, CTNNA3	0.272676	0.188816	262	247	1	0	200	NA	1	0	286	NA	1	0.00360754
GRHL2, CDH2, ACTA2, MKI67 vs. CTNNB1, CTNNA3	0.0620171	0.32294	259	250	0.132205	0.500435	162	38	0.335329	0.37452	25	261	0.0371436	0.00553603
GRHL2, CDH2, ACTA2, RHOA vs. CDH1, CTNNA1	0.738058	-0.0579032	232	277	1	0	200	NA	1	0	286	NA	1	0.00360754
GRHL2, CDH2, ACTA2, RHOA vs. CDH1, CTNNB1	0.603692	0.0899687	240	269	0.0165502	0.956666	184	16	0.0202657	-2.00145	1	285	0.224824	0.00553603
GRHL2, CDH2, ACTA2, RHOA vs. CDH1, CTNNA3	0.660674	0.0755863	255	254	0.587772	15.0129	1	199	1	0	286	NA	1	0.00360754
GRHL2, CDH2, ACTA2, RHOA vs. CTNNA1, CTNNB1	0.285592	0.185115	242	267	0.144844	-0.846118	6	194	1	0	286	NA	1	0.00553603
GRHL2, CDH2, ACTA2, RHOA vs. CTNNA1, CTNNA3	0.880677	-0.0259528	255	254	1	0	200	NA	1	0	286	NA	1	0.00360754
GRHL2, CDH2, ACTA2, RHOA vs. CTNNB1, CTNNA3	0.147542	0.251305	254	255	0.28137	0.33751	75	125	1	0	286	NA	1	0.00553603
GRHL2, CDH2, FN1, TGFB3 vs. CDH1, CTNNA1	0.518161	-0.111233	242	267	1	0	200	NA	0.0581111	-1.7016	1	285	1	0.00360754
GRHL2, CDH2, FN1, TGFB3 vs. CDH1, CTNNB1	0.452449	0.13009	237	272	0.276448	0.641552	192	8	0.388967	0.166455	150	136	0.378426	0.00553603
GRHL2, CDH2, FN1, TGFB3 vs. CDH1, CTNNA3	0.263542	-0.192636	246	263	0.587772	15.0129	1	199	0.487113	0.684738	5	281	0.288201	0.00360754
GRHL2, CDH2, FN1, TGFB3 vs. CTNNA1, CTNNB1	0.21012	0.217779	246	263	0.189206	-0.5055	22	178	0.243406	0.452235	26	260	0.129684	0.00553603
GRHL2, CDH2, FN1, TGFB3 vs. CTNNA1, CTNNA3	0.540614	-0.105823	259	250	1	0	200	NA	1	0	286	NA	1	0.00360754
GRHL2, CDH2, FN1, TGFB3 vs. CTNNB1, CTNNA3	0.397743	0.146298	258	251	0.412761	0.241417	105	95	0.398886	0.168372	116	170	0.359611	0.00553603
GRHL2, CDH2, FN1, CITED2 vs. CDH1, CTNNA1	0.226898	-0.208833	238	271	1	0	200	NA	0.0581111	-1.7016	1	285	1	0.00360754
GRHL2, CDH2, FN1, CITED2 vs. CDH1, CTNNB1	0.420777	-0.138723	223	286	0.462023	0.527173	195	5	0.189137	-0.294971	204	82	0.324143	0.00553603
GRHL2, CDH2, FN1, CITED2 vs. CDH1, CTNNA3	0.47676	-0.122472	238	271	0.341546	16.0327	3	197	0.685557	0.404071	4	282	0.500543	0.00360754
GRHL2, CDH2, FN1, CITED2 vs. CTNNA1, CTNNB1	0.789798	0.046183	234	275	0.00270881	-0.929151	34	166	0.0939983	0.412424	68	218	0.433224	0.00553603
GRHL2, CDH2, FN1, CITED2 vs. CTNNA1, CTNNA3	0.504119	-0.114975	240	269	1	0	200	NA	1	0	286	NA	1	0.00360754
GRHL2, CDH2, FN1, CITED2 vs. CTNNB1, CTNNA3	0.483926	0.121206	233	276	0.865971	-0.0515669	125	75	0.226131	0.240134	187	99	0.4875	0.00553603
GRHL2, CDH2, FN1, MKI67 vs. CDH1, CTNNA1	0.731289	0.0594008	250	259	0.198646	-0.900669	4	196	0.3597	-0.642887	3	283	0.621387	0.00360754
GRHL2, CDH2, FN1, MKI67 vs. CDH1, CTNNB1	0.177748	0.233569	243	266	0.0890845	1.56637	198	2	0.622349	0.102223	199	87	0.147901	0.00553603
GRHL2, CDH2, FN1, MKI67 vs. CDH1, CTNNA3	0.249978	0.19878	243	266	0.888084	-0.0616408	25	175	0.96647	0.0176684	16	270	0.550545	0.00360754
GRHL2, CDH2, FN1, MKI67 vs. CTNNA1, CTNNB1	0.0327558	0.370239	255	254	0.430333	0.232584	114	86	0.00392737	0.647836	96	190	0.00593132	0.00553603
GRHL2, CDH2, FN1, MKI67 vs. CTNNA1, CTNNA3	0.034707	0.364001	256	253	1	0	200	NA	0.490058	15.0072	1	285	1	0.00360754
GRHL2, CDH2, FN1, MKI67 vs. CTNNB1, CTNNA3	0.0731765	0.310113	246	263	0.023235	0.745588	167	33	0.0430054	0.396537	189	97	0.0124161	0.00553603
GRHL2, CDH2, FN1, RHOA vs. CDH1, CTNNA1	0.608629	-0.0885396	237	272	1	0	200	NA	0.0581111	-1.7016	1	285	1	0.00360754
GRHL2, CDH2, FN1, RHOA vs. CDH1, CTNNB1	0.64942	0.0788945	227	282	0.0699634	0.839479	187	13	0.254545	0.223412	131	155	0.45243	0.00553603
GRHL2, CDH2, FN1, RHOA vs. CDH1, CTNNA3	0.465022	0.126487	236	273	0.587772	15.0129	1	199	0.899361	0.126986	3	283	0.626923	0.00360754
GRHL2, CDH2, FN1, RHOA vs. CTNNA1, CTNNB1	0.188007	0.230213	233	276	0.334898	-0.452993	14	186	0.246704	0.66602	14	272	0.133663	0.00553603
GRHL2, CDH2, FN1, RHOA vs. CTNNA1, CTNNA3	0.404013	0.145395	235	274	1	0	200	NA	1	0	286	NA	1	0.00360754
GRHL2, CDH2, FN1, RHOA vs. CTNNB1, CTNNA3	0.00955778	0.462083	222	287	0.127628	0.467695	87	113	0.2253	0.260256	92	194	0.00417047	0.00553603
GRHL2, CDH2, TGFB3, CITED2 vs. CDH1, CTNNA1	0.0797246	-0.302469	242	267	1	0	200	NA	1	0	286	NA	1	0.00360754
GRHL2, CDH2, TGFB3, CITED2 vs. CDH1, CTNNB1	0.0663938	-0.315895	240	269	0.123459	-0.472776	111	89	0.404162	-0.220215	41	245	0.0437568	0.00553603
GRHL2, CDH2, TGFB3, CITED2 vs. CDH1, CTNNA3	0.0772896	-0.304699	250	259	1	0	200	NA	1	0	286	NA	1	0.00360754
GRHL2, CDH2, TGFB3, CITED2 vs. CTNNA1, CTNNB1	0.0183427	-0.407373	248	261	1	0	200	NA	0.00329413	-2.38729	1	285	1	0.00553603
GRHL2, CDH2, TGFB3, CITED2 vs. CTNNA1, CTNNA3	0.00493199	-0.490801	255	254	1	0	200	NA	1	0	286	NA	1	0.00360754
GRHL2, CDH2, TGFB3, CITED2 vs. CTNNB1, CTNNA3	0.0106033	-0.442971	247	262	0.512057	15.0229	1	199	0.450355	-0.294147	16	270	0.0142077	0.00553603
GRHL2, CDH2, TGFB3, MKI67 vs. CDH1, CTNNA1	0.617173	-0.0864362	245	264	1	0	200	NA	1	0	286	NA	1	0.00360754
GRHL2, CDH2, TGFB3, MKI67 vs. CDH1, CTNNB1	0.693105	0.0679995	249	260	0.010863	0.831848	172	28	0.153678	0.35903	65	221	0.393372	0.00553603
GRHL2, CDH2, TGFB3, MKI67 vs. CDH1, CTNNA3	0.390221	-0.148091	245	264	1	0	200	NA	1	0	286	NA	1	0.00360754
GRHL2, CDH2, TGFB3, MKI67 vs. CTNNA1, CTNNB1	0.764838	-0.051582	261	248	0.556978	-0.58616	2	198	0.893971	-0.133824	2	284	0.855302	0.00553603
GRHL2, CDH2, TGFB3, MKI67 vs. CTNNA1, CTNNA3	0.89481	0.0227719	253	256	1	0	200	NA	1	0	286	NA	1	0.00360754
GRHL2, CDH2, TGFB3, MKI67 vs. CTNNB1, CTNNA3	0.370837	0.154012	259	250	0.211585	0.583573	35	165	0.663377	0.14444	30	256	0.363724	0.00553603
GRHL2, CDH2, TGFB3, RHOA vs. CDH1, CTNNA1	0.246769	-0.200406	253	256	1	0	200	NA	1	0	286	NA	1	0.00360754
GRHL2, CDH2, TGFB3, RHOA vs. CDH1, CTNNB1	0.774601	-0.0493538	241	268	0.478054	0.244708	58	142	0.417178	-0.339418	12	274	0.738068	0.00553603
GRHL2, CDH2, TGFB3, RHOA vs. CDH1, CTNNA3	0.324799	-0.169796	252	257	1	0	200	NA	1	0	286	NA	1	0.00360754
GRHL2, CDH2, TGFB3, RHOA vs. CTNNA1, CTNNB1	0.944254	-0.0120565	239	270	1	0	200	NA	1	0	286	NA	1	0.00553603
GRHL2, CDH2, TGFB3, RHOA vs. CTNNA1, CTNNA3	0.334636	-0.166755	247	262	1	0	200	NA	1	0	286	NA	1	0.00360754
GRHL2, CDH2, TGFB3, RHOA vs. CTNNB1, CTNNA3	0.451131	-0.129899	247	262	1	0	200	NA	0.36001	15.0127	2	284	1	0.00553603
GRHL2, CDH2, CITED2, MKI67 vs. CDH1, CTNNA1	0.197272	-0.221817	237	272	1	0	200	NA	1	0	286	NA	1	0.00360754
GRHL2, CDH2, CITED2, MKI67 vs. CDH1, CTNNB1	0.703139	-0.0656485	235	274	0.0440444	0.708051	174	26	0.386696	0.174673	109	177	0.532264	0.00553603
GRHL2, CDH2, CITED2, MKI67 vs. CDH1, CTNNA3	0.16133	-0.242253	238	271	1	0	200	NA	1	0	286	NA	1	0.00360754
GRHL2, CDH2, CITED2, MKI67 vs. CTNNA1, CTNNB1	0.90951	0.0195944	243	266	0.224662	-0.853617	4	196	0.455678	0.526435	8	278	0.858533	0.00553603
GRHL2, CDH2, CITED2, MKI67 vs. CTNNA1, CTNNA3	0.474123	0.123424	245	264	1	0	200	NA	1	0	286	NA	1	0.00360754
GRHL2, CDH2, CITED2, MKI67 vs. CTNNB1, CTNNA3	0.273486	0.189525	238	271	0.593648	0.190544	51	149	0.515963	0.155241	64	222	0.306129	0.00553603
GRHL2, CDH2, CITED2, RHOA vs. CDH1, CTNNA1	0.0337443	-0.366503	238	271	1	0	200	NA	1	0	286	NA	1	0.00360754
GRHL2, CDH2, CITED2, RHOA vs. CDH1, CTNNB1	0.0208606	-0.397102	234	275	0.779524	-0.0828855	89	111	0.455345	-0.228268	28	258	0.0367465	0.00553603
GRHL2, CDH2, CITED2, RHOA vs. CDH1, CTNNA3	0.0428553	-0.349682	238	271	1	0	200	NA	1	0	286	NA	1	0.00360754
GRHL2, CDH2, CITED2, RHOA vs. CTNNA1, CTNNB1	0.266575	-0.191134	233	276	1	0	200	NA	0.00329413	-2.38729	1	285	1	0.00553603
GRHL2, CDH2, CITED2, RHOA vs. CTNNA1, CTNNA3	0.0525852	-0.334017	241	268	1	0	200	NA	1	0	286	NA	1	0.00360754
GRHL2, CDH2, CITED2, RHOA vs. CTNNB1, CTNNA3	0.786679	0.0469287	228	281	0.512057	15.0229	1	199	0.295021	-0.475469	10	276	0.725489	0.00553603
GRHL2, CDH2, MKI67, RHOA vs. CDH1, CTNNA1	0.999636	7.89042e-05	241	268	1	0	200	NA	1	0	286	NA	1	0.00360754
GRHL2, CDH2, MKI67, RHOA vs. CDH1, CTNNB1	0.344112	0.164122	233	276	0.000362316	1.02884	154	46	0.280505	0.291566	52	234	0.112935	0.00553603
GRHL2, CDH2, MKI67, RHOA vs. CDH1, CTNNA3	0.640943	-0.0805983	238	271	1	0	200	NA	1	0	286	NA	1	0.00360754
GRHL2, CDH2, MKI67, RHOA vs. CTNNA1, CTNNB1	0.064709	0.32073	248	261	0.556978	-0.58616	2	198	0.893971	-0.133824	2	284	0.148978	0.00553603
GRHL2, CDH2, MKI67, RHOA vs. CTNNA1, CTNNA3	0.17355	0.234806	249	260	1	0	200	NA	1	0	286	NA	1	0.00360754
GRHL2, CDH2, MKI67, RHOA vs. CTNNB1, CTNNA3	0.00439476	0.497792	243	266	0.172477	0.699813	31	169	0.335329	0.37452	25	261	0.00283606	0.00553603
GRHL2, ACTA2, FN1, TGFB3 vs. CDH1, CTNNA1	0.722669	-0.0611029	246	263	1	0	200	NA	1	0	286	NA	1	0.00360754
GRHL2, ACTA2, FN1, TGFB3 vs. CDH1, CTNNB1	0.609036	0.0881755	243	266	0.822988	0.161969	192	8	0.752432	-0.132469	14	272	0.737841	0.00553603
GRHL2, ACTA2, FN1, TGFB3 vs. CDH1, CTNNA3	0.521472	-0.110846	260	249	0.587772	15.0129	1	199	1	0	286	NA	1	0.00360754
GRHL2, ACTA2, FN1, TGFB3 vs. CTNNA1, CTNNB1	0.798886	0.0439093	261	248	0.0659972	-0.740136	15	185	1	0	286	NA	1	0.00553603
GRHL2, ACTA2, FN1, TGFB3 vs. CTNNA1, CTNNA3	0.56454	-0.100922	282	227	1	0	200	NA	1	0	286	NA	1	0.00360754
GRHL2, ACTA2, FN1, TGFB3 vs. CTNNB1, CTNNA3	0.823373	0.0386641	268	241	0.501479	-0.202947	110	90	0.250287	16.0197	3	283	0.752029	0.00553603
GRHL2, ACTA2, FN1, CITED2 vs. CDH1, CTNNA1	0.76656	-0.051154	238	271	1	0	200	NA	1	0	286	NA	1	0.00360754
GRHL2, ACTA2, FN1, CITED2 vs. CDH1, CTNNB1	0.665369	-0.0745183	229	280	0.644053	0.33346	194	6	0.76206	-0.0927336	30	256	0.750488	0.00553603
GRHL2, ACTA2, FN1, CITED2 vs. CDH1, CTNNA3	0.509946	-0.113538	250	259	0.244562	17.0473	5	195	1	0	286	NA	1	0.00360754
GRHL2, ACTA2, FN1, CITED2 vs. CTNNA1, CTNNB1	0.851808	0.0322922	250	259	0.00529248	-0.905771	28	172	0.490058	15.0072	1	285	0.679466	0.00553603
GRHL2, ACTA2, FN1, CITED2 vs. CTNNA1, CTNNA3	0.433835	-0.13528	260	249	1	0	200	NA	1	0	286	NA	1	0.00360754
GRHL2, ACTA2, FN1, CITED2 vs. CTNNB1, CTNNA3	0.987985	0.00260884	245	264	0.311823	-0.338463	132	68	0.805613	-0.125359	10	276	0.988226	0.00553603
GRHL2, ACTA2, FN1, MKI67 vs. CDH1, CTNNA1	0.487201	0.119718	252	257	0	-199	1	199	1	0	286	NA	NA	0.00360754
GRHL2, ACTA2, FN1, MKI67 vs. CDH1, CTNNB1	0.250344	0.199317	239	270	0.591127	0.537468	197	3	0.110441	0.429514	57	229	0.175383	0.00553603
GRHL2, ACTA2, FN1, MKI67 vs. CDH1, CTNNA3	0.298091	0.179202	251	258	0.204318	0.741503	23	177	1	0	286	NA	1	0.00360754
GRHL2, ACTA2, FN1, MKI67 vs. CTNNA1, CTNNB1	0.0379035	0.361201	251	258	0.498444	0.199653	111	89	0.327901	15.0145	2	284	0.0364787	0.00553603
GRHL2, ACTA2, FN1, MKI67 vs. CTNNA1, CTNNA3	0.0744795	0.30645	274	235	1	0	200	NA	1	0	286	NA	1	0.00360754
GRHL2, ACTA2, FN1, MKI67 vs. CTNNB1, CTNNA3	0.00419163	0.49538	262	247	0.280682	0.416972	175	25	0.175404	0.523855	28	258	0.00216475	0.00553603
GRHL2, ACTA2, FN1, RHOA vs. CDH1, CTNNA1	0.935325	0.0139825	250	259	1	0	200	NA	1	0	286	NA	1	0.00360754
GRHL2, ACTA2, FN1, RHOA vs. CDH1, CTNNB1	0.5948	0.0919926	235	274	0.822988	0.161969	192	8	0.0202657	-2.00145	1	285	0.431851	0.00553603
GRHL2, ACTA2, FN1, RHOA vs. CDH1, CTNNA3	0.395819	0.146223	257	252	0.587772	15.0129	1	199	1	0	286	NA	1	0.00360754
GRHL2, ACTA2, FN1, RHOA vs. CTNNA1, CTNNB1	0.102744	0.2819	261	248	0.817305	-0.138665	8	192	1	0	286	NA	1	0.00553603
GRHL2, ACTA2, FN1, RHOA vs. CTNNA1, CTNNA3	0.846754	0.0333379	266	243	1	0	200	NA	1	0	286	NA	1	0.00360754
GRHL2, ACTA2, FN1, RHOA vs. CTNNB1, CTNNA3	0.0184684	0.409156	253	256	0.239946	0.353871	88	112	1	0	286	NA	1	0.00553603
GRHL2, ACTA2, TGFB3, CITED2 vs. CDH1, CTNNA1	0.254039	-0.196147	243	266	1	0	200	NA	1	0	286	NA	1	0.00360754
GRHL2, ACTA2, TGFB3, CITED2 vs. CDH1, CTNNB1	0.0681325	-0.313345	236	273	0.123459	-0.472776	111	89	0.581657	-0.231058	13	273	0.0583269	0.00553603
GRHL2, ACTA2, TGFB3, CITED2 vs. CDH1, CTNNA3	0.0485873	-0.340756	251	258	1	0	200	NA	1	0	286	NA	1	0.00360754
GRHL2, ACTA2, TGFB3, CITED2 vs. CTNNA1, CTNNB1	0.115415	-0.27387	255	254	0.577199	15.0137	1	199	1	0	286	NA	1	0.00553603
GRHL2, ACTA2, TGFB3, CITED2 vs. CTNNA1, CTNNA3	0.00858262	-0.460945	266	243	1	0	200	NA	1	0	286	NA	1	0.00360754
GRHL2, ACTA2, TGFB3, CITED2 vs. CTNNB1, CTNNA3	0.278991	-0.187406	249	260	0.783606	-0.277285	3	197	0.250287	16.0197	3	283	0.279229	0.00553603
GRHL2, ACTA2, TGFB3, MKI67 vs. CDH1, CTNNA1	0.820862	-0.0390291	245	264	1	0	200	NA	1	0	286	NA	1	0.00360754
GRHL2, ACTA2, TGFB3, MKI67 vs. CDH1, CTNNB1	0.903852	0.0208009	250	259	0.063299	0.652664	173	27	0.752432	-0.132469	14	272	0.867353	0.00553603
GRHL2, ACTA2, TGFB3, MKI67 vs. CDH1, CTNNA3	0.710504	-0.063943	251	258	1	0	200	NA	1	0	286	NA	1	0.00360754
GRHL2, ACTA2, TGFB3, MKI67 vs. CTNNA1, CTNNB1	0.880675	-0.0260449	264	245	0.687354	-0.291581	4	196	1	0	286	NA	1	0.00553603
GRHL2, ACTA2, TGFB3, MKI67 vs. CTNNA1, CTNNA3	0.962138	0.00822147	270	239	1	0	200	NA	1	0	286	NA	1	0.00360754
GRHL2, ACTA2, TGFB3, MKI67 vs. CTNNB1, CTNNA3	0.169704	0.237595	269	240	0.133444	0.697003	36	164	0.250287	16.0197	3	283	0.0955562	0.00553603
GRHL2, ACTA2, TGFB3, RHOA vs. CDH1, CTNNA1	0.426402	-0.13693	251	258	1	0	200	NA	1	0	286	NA	1	0.00360754
GRHL2, ACTA2, TGFB3, RHOA vs. CDH1, CTNNB1	0.555871	-0.101446	253	256	0.69621	0.131064	60	140	1	0	286	NA	1	0.00553603
GRHL2, ACTA2, TGFB3, RHOA vs. CDH1, CTNNA3	0.435659	-0.134766	263	246	1	0	200	NA	1	0	286	NA	1	0.00360754
GRHL2, ACTA2, TGFB3, RHOA vs. CTNNA1, CTNNB1	0.624909	0.0845614	255	254	1	0	200	NA	1	0	286	NA	1	0.00553603
GRHL2, ACTA2, TGFB3, RHOA vs. CTNNA1, CTNNA3	0.22622	-0.210661	271	238	1	0	200	NA	1	0	286	NA	1	0.00360754
GRHL2, ACTA2, TGFB3, RHOA vs. CTNNB1, CTNNA3	0.590237	-0.0933339	252	257	1	0	200	NA	1	0	286	NA	1	0.00553603
GRHL2, ACTA2, CITED2, MKI67 vs. CDH1, CTNNA1	0.205624	-0.218286	248	261	0.577199	15.0137	1	199	1	0	286	NA	1	0.00360754
GRHL2, ACTA2, CITED2, MKI67 vs. CDH1, CTNNB1	0.195999	-0.222638	242	267	0.0814453	0.639222	175	25	0.792608	0.102756	20	266	0.198046	0.00553603
GRHL2, ACTA2, CITED2, MKI67 vs. CDH1, CTNNA3	0.337835	-0.165591	253	256	0.577199	15.0137	1	199	1	0	286	NA	1	0.00360754
GRHL2, ACTA2, CITED2, MKI67 vs. CTNNA1, CTNNB1	0.995561	0.00095909	259	250	0.320066	-0.588112	6	194	1	0	286	NA	1	0.00553603
GRHL2, ACTA2, CITED2, MKI67 vs. CTNNA1, CTNNA3	0.638141	0.0811491	272	237	1	0	200	NA	1	0	286	NA	1	0.00360754
GRHL2, ACTA2, CITED2, MKI67 vs. CTNNB1, CTNNA3	0.105621	0.27925	263	246	0.577984	0.198607	49	151	0.540281	0.605975	5	281	0.134496	0.00553603
GRHL2, ACTA2, CITED2, RHOA vs. CDH1, CTNNA1	0.156844	-0.244203	233	276	1	0	200	NA	1	0	286	NA	1	0.00360754
GRHL2, ACTA2, CITED2, RHOA vs. CDH1, CTNNB1	0.0281512	-0.376738	231	278	0.632609	-0.141054	91	109	1	0	286	NA	1	0.00553603
GRHL2, ACTA2, CITED2, RHOA vs. CDH1, CTNNA3	0.050179	-0.336671	237	272	1	0	200	NA	1	0	286	NA	1	0.00360754
GRHL2, ACTA2, CITED2, RHOA vs. CTNNA1, CTNNB1	0.665559	-0.0744583	255	254	0.577199	15.0137	1	199	1	0	286	NA	1	0.00553603
GRHL2, ACTA2, CITED2, RHOA vs. CTNNA1, CTNNA3	0.123426	-0.266455	252	257	1	0	200	NA	1	0	286	NA	1	0.00360754
GRHL2, ACTA2, CITED2, RHOA vs. CTNNB1, CTNNA3	0.615308	0.0865251	252	257	0.387714	16.0306	2	198	1	0	286	NA	1	0.00553603
GRHL2, ACTA2, MKI67, RHOA vs. CDH1, CTNNA1	0.819062	-0.0395639	241	268	1	0	200	NA	1	0	286	NA	1	0.00360754
GRHL2, ACTA2, MKI67, RHOA vs. CDH1, CTNNB1	0.755447	0.053693	241	268	0.00554547	0.838218	157	43	0.0202657	-2.00145	1	285	0.331897	0.00553603
GRHL2, ACTA2, MKI67, RHOA vs. CDH1, CTNNA3	0.902662	-0.0210847	251	258	1	0	200	NA	1	0	286	NA	1	0.00360754
GRHL2, ACTA2, MKI67, RHOA vs. CTNNA1, CTNNB1	0.113344	0.272759	262	247	0.46203	-0.530086	3	197	1	0	286	NA	1	0.00553603
GRHL2, ACTA2, MKI67, RHOA vs. CTNNA1, CTNNA3	0.0666822	0.315004	268	241	1	0	200	NA	1	0	286	NA	1	0.00360754
GRHL2, ACTA2, MKI67, RHOA vs. CTNNB1, CTNNA3	0.000575959	0.594799	266	243	0.124168	0.784432	31	169	1	0	286	NA	1	0.00553603
GRHL2, FN1, TGFB3, CITED2 vs. CDH1, CTNNA1	0.166786	-0.237692	240	269	1	0	200	NA	1	0	286	NA	1	0.00360754
GRHL2, FN1, TGFB3, CITED2 vs. CDH1, CTNNB1	0.0877911	-0.293149	231	278	0.123459	-0.472776	111	89	0.534976	-0.156802	47	239	0.0700391	0.00553603
GRHL2, FN1, TGFB3, CITED2 vs. CDH1, CTNNA3	0.0777622	-0.303685	240	269	1	0	200	NA	1	0	286	NA	1	0.00360754
GRHL2, FN1, TGFB3, CITED2 vs. CTNNA1, CTNNB1	0.708018	-0.0647476	244	265	1	0	200	NA	0.490058	15.0072	1	285	1	0.00553603
GRHL2, FN1, TGFB3, CITED2 vs. CTNNA1, CTNNA3	0.0332363	-0.369055	254	255	1	0	200	NA	1	0	286	NA	1	0.00360754
GRHL2, FN1, TGFB3, CITED2 vs. CTNNB1, CTNNA3	0.373774	-0.153914	245	264	0.783606	-0.277285	3	197	0.577549	-0.217362	17	269	0.463692	0.00553603
GRHL2, FN1, TGFB3, MKI67 vs. CDH1, CTNNA1	0.855637	0.0313352	253	256	1	0	200	NA	1	0	286	NA	1	0.00360754
GRHL2, FN1, TGFB3, MKI67 vs. CDH1, CTNNB1	0.335716	0.166376	246	263	0.063299	0.652664	173	27	0.0857221	0.431446	68	218	0.138235	0.00553603
GRHL2, FN1, TGFB3, MKI67 vs. CDH1, CTNNA3	0.73638	0.0579729	250	259	1	0	200	NA	1	0	286	NA	1	0.00360754
GRHL2, FN1, TGFB3, MKI67 vs. CTNNA1, CTNNB1	0.090998	0.293333	256	253	0.301345	-0.73302	3	197	0.327901	15.0145	2	284	0.069202	0.00553603
GRHL2, FN1, TGFB3, MKI67 vs. CTNNA1, CTNNA3	0.317741	0.172296	277	232	1	0	200	NA	1	0	286	NA	1	0.00360754
GRHL2, FN1, TGFB3, MKI67 vs. CTNNB1, CTNNA3	0.201704	0.220777	257	252	0.104595	0.751213	39	161	0.402491	0.277184	33	253	0.135051	0.00553603
GRHL2, FN1, TGFB3, RHOA vs. CDH1, CTNNA1	0.0964374	-0.28662	245	264	1	0	200	NA	1	0	286	NA	1	0.00360754
GRHL2, FN1, TGFB3, RHOA vs. CDH1, CTNNB1	0.651745	-0.0776985	242	267	0.69621	0.131064	60	140	0.752432	-0.132469	14	272	0.745709	0.00553603
GRHL2, FN1, TGFB3, RHOA vs. CDH1, CTNNA3	0.2453	-0.200065	243	266	1	0	200	NA	1	0	286	NA	1	0.00360754
GRHL2, FN1, TGFB3, RHOA vs. CTNNA1, CTNNB1	0.496758	0.117713	246	263	1	0	200	NA	1	0	286	NA	1	0.00553603
GRHL2, FN1, TGFB3, RHOA vs. CTNNA1, CTNNA3	0.235363	-0.205484	257	252	1	0	200	NA	1	0	286	NA	1	0.00360754
GRHL2, FN1, TGFB3, RHOA vs. CTNNB1, CTNNA3	0.3708	-0.154032	242	267	1	0	200	NA	0.250287	16.0197	3	283	1	0.00553603
GRHL2, FN1, CITED2, MKI67 vs. CDH1, CTNNA1	0.34443	-0.162911	245	264	1	0	200	NA	1	0	286	NA	1	0.00360754
GRHL2, FN1, CITED2, MKI67 vs. CDH1, CTNNB1	0.918007	-0.0177408	237	272	0.0814453	0.639222	175	25	0.21011	0.248648	121	165	0.788433	0.00553603
GRHL2, FN1, CITED2, MKI67 vs. CDH1, CTNNA3	0.699324	-0.0664928	242	267	1	0	200	NA	1	0	286	NA	1	0.00360754
GRHL2, FN1, CITED2, MKI67 vs. CTNNA1, CTNNB1	0.2358	0.205476	243	266	0.213824	-0.727298	6	194	0.0191142	17.0815	11	275	0.0778143	0.00553603
GRHL2, FN1, CITED2, MKI67 vs. CTNNA1, CTNNA3	0.538932	0.105812	253	256	1	0	200	NA	1	0	286	NA	1	0.00360754
GRHL2, FN1, CITED2, MKI67 vs. CTNNB1, CTNNA3	0.208552	0.217195	244	265	0.451653	0.268334	53	147	0.404483	0.192929	71	215	0.196557	0.00553603
GRHL2, FN1, CITED2, RHOA vs. CDH1, CTNNA1	0.11427	-0.273353	220	289	1	0	200	NA	1	0	286	NA	1	0.00360754
GRHL2, FN1, CITED2, RHOA vs. CDH1, CTNNB1	0.0768314	-0.303655	222	287	0.632609	-0.141054	91	109	0.76206	-0.0927336	30	256	0.142414	0.00553603
GRHL2, FN1, CITED2, RHOA vs. CDH1, CTNNA3	0.101917	-0.28223	227	282	1	0	200	NA	1	0	286	NA	1	0.00360754
GRHL2, FN1, CITED2, RHOA vs. CTNNA1, CTNNB1	0.70194	0.0663249	235	274	1	0	200	NA	0.490058	15.0072	1	285	1	0.00553603
GRHL2, FN1, CITED2, RHOA vs. CTNNA1, CTNNA3	0.649563	-0.078311	235	274	1	0	200	NA	1	0	286	NA	1	0.00360754
GRHL2, FN1, CITED2, RHOA vs. CTNNB1, CTNNA3	0.654545	0.0774005	235	274	0.387714	16.0306	2	198	0.805613	-0.125359	10	276	0.712528	0.00553603
GRHL2, FN1, MKI67, RHOA vs. CDH1, CTNNA1	0.68939	0.0691566	246	263	1	0	200	NA	1	0	286	NA	1	0.00360754
GRHL2, FN1, MKI67, RHOA vs. CDH1, CTNNB1	0.492298	0.118747	237	272	0.00554547	0.838218	157	43	0.110441	0.429514	57	229	0.192609	0.00553603
GRHL2, FN1, MKI67, RHOA vs. CDH1, CTNNA3	0.434659	0.134942	240	269	1	0	200	NA	1	0	286	NA	1	0.00360754
GRHL2, FN1, MKI67, RHOA vs. CTNNA1, CTNNB1	0.184041	0.230127	248	261	0.301345	-0.73302	3	197	0.327901	15.0145	2	284	0.141411	0.00553603
GRHL2, FN1, MKI67, RHOA vs. CTNNA1, CTNNA3	0.0129427	0.431732	246	263	1	0	200	NA	1	0	286	NA	1	0.00360754
GRHL2, FN1, MKI67, RHOA vs. CTNNB1, CTNNA3	0.0330653	0.368114	251	258	0.0964814	0.844618	34	166	0.175404	0.523855	28	258	0.012334	0.00553603
GRHL2, TGFB3, CITED2, MKI67 vs. CDH1, CTNNA1	0.0199582	-0.402312	248	261	1	0	200	NA	1	0	286	NA	1	0.00360754
GRHL2, TGFB3, CITED2, MKI67 vs. CDH1, CTNNB1	0.131516	-0.259543	243	266	0.449725	-0.224508	103	97	0.494699	0.250345	26	260	0.140291	0.00553603
GRHL2, TGFB3, CITED2, MKI67 vs. CDH1, CTNNA3	0.0864242	-0.297154	253	256	1	0	200	NA	1	0	286	NA	1	0.00360754
GRHL2, TGFB3, CITED2, MKI67 vs. CTNNA1, CTNNB1	0.331201	-0.167515	256	253	0.577199	15.0137	1	199	1	0	286	NA	1	0.00553603
GRHL2, TGFB3, CITED2, MKI67 vs. CTNNA1, CTNNA3	0.296838	-0.18162	270	239	1	0	200	NA	1	0	286	NA	1	0.00360754
GRHL2, TGFB3, CITED2, MKI67 vs. CTNNB1, CTNNA3	0.982242	-0.00383522	255	254	0.387714	16.0306	2	198	0.955646	-0.0397017	6	280	0.991771	0.00553603
GRHL2, TGFB3, CITED2, RHOA vs. CDH1, CTNNA1	0.00530021	-0.482175	241	268	1	0	200	NA	1	0	286	NA	1	0.00360754
GRHL2, TGFB3, CITED2, RHOA vs. CDH1, CTNNB1	0.00154021	-0.54748	243	266	0.745941	0.115818	51	149	0.581657	-0.231058	13	273	0.00483415	0.00553603
GRHL2, TGFB3, CITED2, RHOA vs. CDH1, CTNNA3	0.00395724	-0.498669	238	271	1	0	200	NA	1	0	286	NA	1	0.00360754
GRHL2, TGFB3, CITED2, RHOA vs. CTNNA1, CTNNB1	0.0562295	-0.329112	251	258	1	0	200	NA	1	0	286	NA	1	0.00553603
GRHL2, TGFB3, CITED2, RHOA vs. CTNNA1, CTNNA3	0.000887142	-0.58108	251	258	1	0	200	NA	1	0	286	NA	1	0.00360754
GRHL2, TGFB3, CITED2, RHOA vs. CTNNB1, CTNNA3	0.265978	-0.191457	244	265	1	0	200	NA	0.250287	16.0197	3	283	1	0.00553603
GRHL2, TGFB3, MKI67, RHOA vs. CDH1, CTNNA1	0.379146	-0.15233	252	257	1	0	200	NA	1	0	286	NA	1	0.00360754
GRHL2, TGFB3, MKI67, RHOA vs. CDH1, CTNNB1	0.773675	0.0495722	243	266	0.411119	0.292848	56	144	0.752432	-0.132469	14	272	0.803299	0.00553603
GRHL2, TGFB3, MKI67, RHOA vs. CDH1, CTNNA3	0.463501	-0.126815	258	251	1	0	200	NA	1	0	286	NA	1	0.00360754
GRHL2, TGFB3, MKI67, RHOA vs. CTNNA1, CTNNB1	0.958585	-0.00894239	255	254	1	0	200	NA	1	0	286	NA	1	0.00553603
GRHL2, TGFB3, MKI67, RHOA vs. CTNNA1, CTNNA3	0.800063	-0.0437164	259	250	1	0	200	NA	1	0	286	NA	1	0.00360754
GRHL2, TGFB3, MKI67, RHOA vs. CTNNB1, CTNNA3	0.160174	0.242098	254	255	1	0	200	NA	0.250287	16.0197	3	283	1	0.00553603
GRHL2, CITED2, MKI67, RHOA vs. CDH1, CTNNA1	0.0288852	-0.375943	236	273	1	0	200	NA	1	0	286	NA	1	0.00360754
GRHL2, CITED2, MKI67, RHOA vs. CDH1, CTNNB1	0.276546	-0.187151	230	279	0.961975	0.0141866	89	111	0.792608	0.102756	20	266	0.510415	0.00553603
GRHL2, CITED2, MKI67, RHOA vs. CDH1, CTNNA3	0.0480329	-0.342035	241	268	1	0	200	NA	1	0	286	NA	1	0.00360754
GRHL2, CITED2, MKI67, RHOA vs. CTNNA1, CTNNB1	0.74611	0.0559396	245	264	1	0	200	NA	1	0	286	NA	1	0.00553603
GRHL2, CITED2, MKI67, RHOA vs. CTNNA1, CTNNA3	0.457333	-0.128321	258	251	1	0	200	NA	1	0	286	NA	1	0.00360754
GRHL2, CITED2, MKI67, RHOA vs. CTNNB1, CTNNA3	0.670286	0.0733051	253	256	0.577199	15.0137	1	199	0.540281	0.605975	5	281	0.684659	0.00553603
CDH2, ACTA2, FN1, TGFB3 vs. CDH1, CTNNA1	0.988628	0.00246008	251	258	0.61914	-0.235156	20	180	0.0581111	-1.7016	1	285	0.960125	0.00360754
CDH2, ACTA2, FN1, TGFB3 vs. CDH1, CTNNB1	0.730533	0.059352	243	266	0.678347	-15.0091	199	1	0.202192	0.249939	133	153	0.667132	0.00553603
CDH2, ACTA2, FN1, TGFB3 vs. CDH1, CTNNA3	0.996767	0.000698959	258	251	0.472375	0.22566	78	122	0.487113	0.684738	5	281	0.994334	0.00360754
CDH2, ACTA2, FN1, TGFB3 vs. CTNNA1, CTNNB1	0.640994	0.0804649	252	257	0.0422101	0.820187	180	20	0.440454	0.322793	20	266	0.481827	0.00553603
CDH2, ACTA2, FN1, TGFB3 vs. CTNNA1, CTNNA3	0.928679	0.0154422	262	247	1	0	200	NA	1	0	286	NA	1	0.00360754
CDH2, ACTA2, FN1, TGFB3 vs. CTNNB1, CTNNA3	0.836361	0.0356972	260	249	0.0270944	1.46714	197	3	0.110964	0.344969	94	192	0.575945	0.00553603
CDH2, ACTA2, FN1, CITED2 vs. CDH1, CTNNA1	0.875859	0.0271639	224	285	0.61914	-0.235156	20	180	1	0	286	NA	1	0.00360754
CDH2, ACTA2, FN1, CITED2 vs. CDH1, CTNNB1	0.829311	-0.0372981	232	277	0.678347	-15.0091	199	1	0.137569	-0.333223	202	84	0.750248	0.00553603
CDH2, ACTA2, FN1, CITED2 vs. CDH1, CTNNA3	0.836222	0.0356722	236	273	0.418146	0.254097	79	121	0.685557	0.404071	4	282	0.844866	0.00360754
CDH2, ACTA2, FN1, CITED2 vs. CTNNA1, CTNNB1	0.801108	0.0434637	238	271	0.0211225	0.926281	181	19	0.159579	0.347094	65	221	0.543254	0.00553603
CDH2, ACTA2, FN1, CITED2 vs. CTNNA1, CTNNA3	0.858939	-0.0307612	254	255	1	0	200	NA	1	0	286	NA	1	0.00360754
CDH2, ACTA2, FN1, CITED2 vs. CTNNB1, CTNNA3	0.193873	0.225123	239	270	0.0270944	1.46714	197	3	0.178839	0.263389	181	105	0.073166	0.00553603
CDH2, ACTA2, FN1, MKI67 vs. CDH1, CTNNA1	0.434524	-0.135111	239	270	0.573209	-0.246064	22	178	0.3597	-0.642887	3	283	0.412962	0.00360754
CDH2, ACTA2, FN1, MKI67 vs. CDH1, CTNNB1	0.325151	0.171555	231	278	0.678347	-15.0091	199	1	0.379586	0.17837	194	92	0.337065	0.00553603
CDH2, ACTA2, FN1, MKI67 vs. CDH1, CTNNA3	0.547278	0.103866	240	269	0.413366	0.252635	83	117	0.96647	0.0176684	16	270	0.721406	0.00360754
CDH2, ACTA2, FN1, MKI67 vs. CTNNA1, CTNNB1	0.0167262	0.416657	245	264	0.0139272	0.979815	183	17	0.00293315	0.676825	94	192	0.00065907	0.00553603
CDH2, ACTA2, FN1, MKI67 vs. CTNNA1, CTNNA3	0.0455619	0.345238	263	246	1	0	200	NA	0.490058	15.0072	1	285	1	0.00360754
CDH2, ACTA2, FN1, MKI67 vs. CTNNB1, CTNNA3	8.79576e-05	0.682924	255	254	0.000110705	2.29713	198	2	0.0461454	0.38942	186	100	1.12919e-06	0.00553603
CDH2, ACTA2, FN1, RHOA vs. CDH1, CTNNA1	0.777937	-0.0487691	236	273	0.61914	-0.235156	20	180	1	0	286	NA	1	0.00360754
CDH2, ACTA2, FN1, RHOA vs. CDH1, CTNNB1	0.415825	0.141546	234	275	0.678347	-15.0091	199	1	0.254176	0.347628	40	246	0.383946	0.00553603
CDH2, ACTA2, FN1, RHOA vs. CDH1, CTNNA3	0.930561	0.0150095	246	263	0.472375	0.22566	78	122	0.490058	15.0072	1	285	0.914327	0.00360754
CDH2, ACTA2, FN1, RHOA vs. CTNNA1, CTNNB1	0.0750816	0.309414	240	269	0.0422101	0.820187	180	20	0.0581111	-1.7016	1	285	0.0162878	0.00553603
CDH2, ACTA2, FN1, RHOA vs. CTNNA1, CTNNA3	0.751639	0.0547302	258	251	1	0	200	NA	1	0	286	NA	1	0.00360754
CDH2, ACTA2, FN1, RHOA vs. CTNNB1, CTNNA3	0.0102795	0.444898	253	256	0.000566146	1.8103	196	4	0.388514	0.435998	15	271	0.00187491	0.00553603
CDH2, ACTA2, TGFB3, CITED2 vs. CDH1, CTNNA1	0.165159	-0.239737	246	263	0.587772	15.0129	1	199	1	0	286	NA	1	0.00360754
CDH2, ACTA2, TGFB3, CITED2 vs. CDH1, CTNNB1	0.138768	-0.255603	237	272	0.175271	0.698592	191	9	0.162934	-0.376163	35	251	0.0691316	0.00553603
CDH2, ACTA2, TGFB3, CITED2 vs. CDH1, CTNNA3	0.223967	-0.209692	251	258	0.341546	16.0327	3	197	1	0	286	NA	1	0.00360754
CDH2, ACTA2, TGFB3, CITED2 vs. CTNNA1, CTNNB1	0.562312	-0.100317	262	247	0.00563716	-0.899933	28	172	0.00329413	-2.38729	1	285	0.130309	0.00553603
CDH2, ACTA2, TGFB3, CITED2 vs. CTNNA1, CTNNA3	0.00964068	-0.452916	257	252	1	0	200	NA	1	0	286	NA	1	0.00360754
CDH2, ACTA2, TGFB3, CITED2 vs. CTNNB1, CTNNA3	0.241273	-0.202106	245	264	0.605418	-0.157745	118	82	0.38895	-0.392235	11	275	0.246409	0.00553603
CDH2, ACTA2, TGFB3, MKI67 vs. CDH1, CTNNA1	0.984818	0.00329531	239	270	0.877226	-0.156159	4	196	1	0	286	NA	1	0.00360754
CDH2, ACTA2, TGFB3, MKI67 vs. CDH1, CTNNB1	0.923149	-0.0166827	239	270	0.23992	0.828164	196	4	0.782276	0.0714159	51	235	0.922133	0.00553603
CDH2, ACTA2, TGFB3, MKI67 vs. CDH1, CTNNA3	0.895888	0.0225412	247	262	0.611874	0.301876	17	183	1	0	286	NA	1	0.00360754
CDH2, ACTA2, TGFB3, MKI67 vs. CTNNA1, CTNNB1	0.444456	0.13186	257	252	0.682023	0.12097	110	90	1	0	286	NA	1	0.00553603
CDH2, ACTA2, TGFB3, MKI67 vs. CTNNA1, CTNNA3	0.99176	0.00178853	254	255	1	0	200	NA	1	0	286	NA	1	0.00360754
CDH2, ACTA2, TGFB3, MKI67 vs. CTNNB1, CTNNA3	0.210156	0.216167	253	256	0.208219	0.446274	167	33	0.783325	-0.107483	18	268	0.243471	0.00553603
CDH2, ACTA2, TGFB3, RHOA vs. CDH1, CTNNA1	0.281502	-0.186229	249	260	1	0	200	NA	1	0	286	NA	1	0.00360754
CDH2, ACTA2, TGFB3, RHOA vs. CDH1, CTNNB1	0.305742	-0.177075	246	263	0.277108	0.47191	182	18	0.783681	-0.275	2	284	0.355145	0.00553603
CDH2, ACTA2, TGFB3, RHOA vs. CDH1, CTNNA3	0.772994	-0.0496909	255	254	0.587772	15.0129	1	199	1	0	286	NA	1	0.00360754
CDH2, ACTA2, TGFB3, RHOA vs. CTNNA1, CTNNB1	0.765742	0.0514306	251	258	0.0218955	-1.04145	10	190	1	0	286	NA	1	0.00553603
CDH2, ACTA2, TGFB3, RHOA vs. CTNNA1, CTNNA3	0.0944571	-0.290783	256	253	1	0	200	NA	1	0	286	NA	1	0.00360754
CDH2, ACTA2, TGFB3, RHOA vs. CTNNB1, CTNNA3	0.812932	-0.0408807	254	255	0.359416	-0.273775	72	128	1	0	286	NA	1	0.00553603
CDH2, ACTA2, CITED2, MKI67 vs. CDH1, CTNNA1	0.67202	-0.0730148	239	270	0.875861	0.157891	5	195	1	0	286	NA	1	0.00360754
CDH2, ACTA2, CITED2, MKI67 vs. CDH1, CTNNB1	0.465689	-0.125645	237	272	0.23992	0.828164	196	4	0.669389	0.0867717	101	185	0.46151	0.00553603
CDH2, ACTA2, CITED2, MKI67 vs. CDH1, CTNNA3	0.837684	-0.0354219	235	274	0.47074	0.427534	19	181	1	0	286	NA	1	0.00360754
CDH2, ACTA2, CITED2, MKI67 vs. CTNNA1, CTNNB1	0.714311	-0.0632361	256	253	0.54663	0.177793	112	88	0.251059	1.09738	7	279	0.64212	0.00553603
CDH2, ACTA2, CITED2, MKI67 vs. CTNNA1, CTNNA3	0.894825	-0.0228907	260	249	1	0	200	NA	1	0	286	NA	1	0.00360754
CDH2, ACTA2, CITED2, MKI67 vs. CTNNB1, CTNNA3	0.714009	0.0632374	252	257	0.195886	0.458491	168	32	0.44143	0.194445	57	229	0.625064	0.00553603
CDH2, ACTA2, CITED2, RHOA vs. CDH1, CTNNA1	0.155558	-0.244844	232	277	0.587772	15.0129	1	199	1	0	286	NA	1	0.00360754
CDH2, ACTA2, CITED2, RHOA vs. CDH1, CTNNB1	0.253219	-0.19654	233	276	0.40166	0.436078	189	11	0.807368	0.244373	3	283	0.334791	0.00553603
CDH2, ACTA2, CITED2, RHOA vs. CDH1, CTNNA3	0.184474	-0.228833	231	278	0.341546	16.0327	3	197	1	0	286	NA	1	0.00360754
CDH2, ACTA2, CITED2, RHOA vs. CTNNA1, CTNNB1	0.23259	-0.205749	242	267	0.0094996	-0.869868	26	174	1	0	286	NA	1	0.00553603
CDH2, ACTA2, CITED2, RHOA vs. CTNNA1, CTNNA3	0.156709	-0.244531	239	270	1	0	200	NA	1	0	286	NA	1	0.00360754
CDH2, ACTA2, CITED2, RHOA vs. CTNNB1, CTNNA3	0.951731	-0.0104377	244	265	0.204748	-0.381117	103	97	0.00329413	-2.38729	1	285	0.734337	0.00553603
CDH2, ACTA2, MKI67, RHOA vs. CDH1, CTNNA1	0.880255	-0.0260552	238	271	0.877226	-0.156159	4	196	1	0	286	NA	1	0.00360754
CDH2, ACTA2, MKI67, RHOA vs. CDH1, CTNNB1	0.679819	0.0713201	236	273	0.0319767	1.21096	195	5	0.849975	-0.0866194	12	274	0.642422	0.00553603
CDH2, ACTA2, MKI67, RHOA vs. CDH1, CTNNA3	0.872031	-0.0278507	236	273	0.611874	0.301876	17	183	1	0	286	NA	1	0.00360754
CDH2, ACTA2, MKI67, RHOA vs. CTNNA1, CTNNB1	0.255542	0.196623	246	263	0.38444	0.256203	107	93	1	0	286	NA	1	0.00553603
CDH2, ACTA2, MKI67, RHOA vs. CTNNA1, CTNNA3	0.445296	0.132021	248	261	1	0	200	NA	1	0	286	NA	1	0.00360754
CDH2, ACTA2, MKI67, RHOA vs. CTNNB1, CTNNA3	0.0336509	0.3674	252	257	0.132205	0.500435	162	38	0.229757	16.0217	3	283	0.0158751	0.00553603
CDH2, FN1, TGFB3, CITED2 vs. CDH1, CTNNA1	0.113895	-0.272638	235	274	1	0	200	NA	0.0581111	-1.7016	1	285	1	0.00360754
CDH2, FN1, TGFB3, CITED2 vs. CDH1, CTNNB1	0.473617	-0.123783	231	278	0.462023	0.527173	195	5	0.2231	-0.273805	205	81	0.383288	0.00553603
CDH2, FN1, TGFB3, CITED2 vs. CDH1, CTNNA3	0.494952	-0.117457	235	274	0.341546	16.0327	3	197	0.487113	0.684738	5	281	0.459407	0.00360754
CDH2, FN1, TGFB3, CITED2 vs. CTNNA1, CTNNB1	0.90531	-0.0205168	232	277	0.00229382	-0.926478	35	165	0.213586	0.287307	74	212	0.671736	0.00553603
CDH2, FN1, TGFB3, CITED2 vs. CTNNA1, CTNNA3	0.106931	-0.278891	243	266	1	0	200	NA	1	0	286	NA	1	0.00360754
CDH2, FN1, TGFB3, CITED2 vs. CTNNB1, CTNNA3	0.195222	-0.22293	236	273	0.540609	-0.189318	125	75	0.385311	0.17328	187	99	0.192629	0.00553603
CDH2, FN1, TGFB3, MKI67 vs. CDH1, CTNNA1	0.466013	-0.126149	250	259	0.198646	-0.900669	4	196	0.3597	-0.642887	3	283	0.363327	0.00360754
CDH2, FN1, TGFB3, MKI67 vs. CDH1, CTNNB1	0.176648	0.235874	235	274	0.449082	0.748725	198	2	0.423235	0.166098	202	84	0.170756	0.00553603
CDH2, FN1, TGFB3, MKI67 vs. CDH1, CTNNA3	0.858547	-0.0307099	238	271	0.888084	-0.0616408	25	175	0.816901	0.0972719	17	269	0.933798	0.00360754
CDH2, FN1, TGFB3, MKI67 vs. CTNNA1, CTNNB1	0.158072	0.24489	242	267	0.539186	0.181687	116	84	0.00310293	0.655218	99	187	0.0448865	0.00553603
CDH2, FN1, TGFB3, MKI67 vs. CTNNA1, CTNNA3	0.391675	0.148303	265	244	1	0	200	NA	0.490058	15.0072	1	285	1	0.00360754
CDH2, FN1, TGFB3, MKI67 vs. CTNNB1, CTNNA3	0.0143971	0.423038	257	252	0.0589574	0.642301	168	32	0.02273	0.447421	194	92	0.00170503	0.00553603
CDH2, FN1, TGFB3, RHOA vs. CDH1, CTNNA1	0.0586616	-0.326178	236	273	1	0	200	NA	0.0581111	-1.7016	1	285	1	0.00360754
CDH2, FN1, TGFB3, RHOA vs. CDH1, CTNNB1	0.770977	-0.0503024	240	269	0.447179	0.395728	187	13	0.236374	0.23214	132	154	0.679574	0.00553603
CDH2, FN1, TGFB3, RHOA vs. CDH1, CTNNA3	0.886192	-0.0246623	241	268	0.587772	15.0129	1	199	0.487113	0.684738	5	281	0.878373	0.00360754
CDH2, FN1, TGFB3, RHOA vs. CTNNA1, CTNNB1	0.18564	0.230311	236	273	0.0940151	-0.674997	17	183	0.440454	0.322793	20	266	0.126675	0.00553603
CDH2, FN1, TGFB3, RHOA vs. CTNNA1, CTNNA3	0.310323	-0.175648	248	261	1	0	200	NA	1	0	286	NA	1	0.00360754
CDH2, FN1, TGFB3, RHOA vs. CTNNB1, CTNNA3	0.833632	-0.0363094	246	263	0.4451	-0.225886	84	116	0.133092	0.325264	93	193	0.714447	0.00553603
CDH2, FN1, CITED2, MKI67 vs. CDH1, CTNNA1	0.613819	-0.0870186	248	261	0.198646	-0.900669	4	196	0.3597	-0.642887	3	283	0.500756	0.00360754
CDH2, FN1, CITED2, MKI67 vs. CDH1, CTNNB1	0.726566	0.0605249	229	280	0.449082	0.748725	198	2	0.928759	-0.0221721	232	54	0.830347	0.00553603
CDH2, FN1, CITED2, MKI67 vs. CDH1, CTNNA3	0.859768	-0.0305501	238	271	0.94954	-0.0277289	26	174	0.96647	0.0176684	16	270	0.968324	0.00360754
CDH2, FN1, CITED2, MKI67 vs. CTNNA1, CTNNB1	0.190294	0.22655	245	264	0.749393	0.0951243	117	83	0.0386433	0.412601	124	162	0.11701	0.00553603
CDH2, FN1, CITED2, MKI67 vs. CTNNA1, CTNNA3	0.321311	0.170787	254	255	1	0	200	NA	0.490058	15.0072	1	285	1	0.00360754
CDH2, FN1, CITED2, MKI67 vs. CTNNB1, CTNNA3	0.0771279	0.30667	242	267	0.0288173	0.739171	171	29	0.0119629	0.534736	225	61	0.00931289	0.00553603
CDH2, FN1, CITED2, RHOA vs. CDH1, CTNNA1	0.284794	-0.184587	229	280	1	0	200	NA	1	0	286	NA	1	0.00360754
CDH2, FN1, CITED2, RHOA vs. CDH1, CTNNB1	0.548265	-0.103464	229	280	0.766672	0.214343	194	6	0.137569	-0.333223	202	84	0.479582	0.00553603
CDH2, FN1, CITED2, RHOA vs. CDH1, CTNNA3	0.63183	-0.0830158	226	283	0.341546	16.0327	3	197	0.685557	0.404071	4	282	0.645049	0.00360754
CDH2, FN1, CITED2, RHOA vs. CTNNA1, CTNNB1	0.736895	0.0584489	221	288	0.000252773	-1.11565	29	171	0.159579	0.347094	65	221	0.353172	0.00553603
CDH2, FN1, CITED2, RHOA vs. CTNNA1, CTNNA3	0.860978	-0.0304573	222	287	1	0	200	NA	1	0	286	NA	1	0.00360754
CDH2, FN1, CITED2, RHOA vs. CTNNB1, CTNNA3	0.88385	0.0252455	234	275	0.166926	-0.419628	110	90	0.178839	0.263389	181	105	0.74813	0.00553603
CDH2, FN1, MKI67, RHOA vs. CDH1, CTNNA1	0.867613	-0.0288446	239	270	0.198646	-0.900669	4	196	0.3597	-0.642887	3	283	0.781373	0.00360754
CDH2, FN1, MKI67, RHOA vs. CDH1, CTNNB1	0.198285	0.225175	224	285	0.0398214	1.37873	197	3	0.379586	0.17837	194	92	0.109409	0.00553603
CDH2, FN1, MKI67, RHOA vs. CDH1, CTNNA3	0.356637	0.160062	235	274	0.888084	-0.0616408	25	175	0.96647	0.0176684	16	270	0.661	0.00360754
CDH2, FN1, MKI67, RHOA vs. CTNNA1, CTNNB1	0.0103528	0.448366	246	263	0.430333	0.232584	114	86	0.00293315	0.676825	94	192	0.00141264	0.00553603
CDH2, FN1, MKI67, RHOA vs. CTNNA1, CTNNA3	0.062899	0.322103	251	258	1	0	200	NA	0.490058	15.0072	1	285	1	0.00360754
CDH2, FN1, MKI67, RHOA vs. CTNNB1, CTNNA3	0.000632787	0.598616	246	263	0.023235	0.745588	167	33	0.0461454	0.38942	186	100	4.8812e-05	0.00553603
CDH2, TGFB3, CITED2, MKI67 vs. CDH1, CTNNA1	0.304214	-0.1769	242	267	1	0	200	NA	1	0	286	NA	1	0.00360754
CDH2, TGFB3, CITED2, MKI67 vs. CDH1, CTNNB1	0.290887	-0.181955	242	267	0.108373	0.648597	183	17	0.946453	-0.0133564	108	178	0.380196	0.00553603
CDH2, TGFB3, CITED2, MKI67 vs. CDH1, CTNNA3	0.344282	-0.163306	238	271	1	0	200	NA	1	0	286	NA	1	0.00360754
CDH2, TGFB3, CITED2, MKI67 vs. CTNNA1, CTNNB1	0.284412	-0.184442	242	267	0.224662	-0.853617	4	196	0.251059	1.09738	7	279	0.190856	0.00553603
CDH2, TGFB3, CITED2, MKI67 vs. CTNNA1, CTNNA3	0.0916954	-0.291811	245	264	1	0	200	NA	1	0	286	NA	1	0.00360754
CDH2, TGFB3, CITED2, MKI67 vs. CTNNB1, CTNNA3	0.0587126	-0.326139	241	268	0.887951	-0.0523848	37	163	0.536762	0.150225	61	225	0.114676	0.00553603
CDH2, TGFB3, CITED2, RHOA vs. CDH1, CTNNA1	0.0391919	-0.355589	238	271	1	0	200	NA	1	0	286	NA	1	0.00360754
CDH2, TGFB3, CITED2, RHOA vs. CDH1, CTNNB1	0.125451	-0.263304	235	274	0.0271276	-0.646346	87	113	0.162934	-0.376163	35	251	0.0411789	0.00553603
CDH2, TGFB3, CITED2, RHOA vs. CDH1, CTNNA3	0.0987704	-0.284668	236	273	1	0	200	NA	1	0	286	NA	1	0.00360754
CDH2, TGFB3, CITED2, RHOA vs. CTNNA1, CTNNB1	0.0366147	-0.35972	241	268	1	0	200	NA	0.00329413	-2.38729	1	285	1	0.00553603
CDH2, TGFB3, CITED2, RHOA vs. CTNNA1, CTNNA3	0.00878627	-0.454653	247	262	1	0	200	NA	1	0	286	NA	1	0.00360754
CDH2, TGFB3, CITED2, RHOA vs. CTNNB1, CTNNA3	0.0273716	-0.378219	224	285	0.512057	15.0229	1	199	0.38895	-0.392235	11	275	0.0303036	0.00553603
CDH2, TGFB3, MKI67, RHOA vs. CDH1, CTNNA1	0.134906	-0.2587	246	263	1	0	200	NA	1	0	286	NA	1	0.00360754
CDH2, TGFB3, MKI67, RHOA vs. CDH1, CTNNB1	0.533116	0.10755	245	264	0.0113713	0.791273	164	36	0.782276	0.0714159	51	235	0.439443	0.00553603
CDH2, TGFB3, MKI67, RHOA vs. CDH1, CTNNA3	0.842007	-0.0344814	235	274	1	0	200	NA	1	0	286	NA	1	0.00360754
CDH2, TGFB3, MKI67, RHOA vs. CTNNA1, CTNNB1	0.515881	0.112059	250	259	1	0	200	NA	1	0	286	NA	1	0.00553603
CDH2, TGFB3, MKI67, RHOA vs. CTNNA1, CTNNA3	0.70799	-0.0647508	244	265	1	0	200	NA	1	0	286	NA	1	0.00360754
CDH2, TGFB3, MKI67, RHOA vs. CTNNB1, CTNNA3	0.442632	0.132405	254	255	0.960644	-0.0258517	17	183	0.626337	-0.190129	17	269	0.619555	0.00553603
CDH2, CITED2, MKI67, RHOA vs. CDH1, CTNNA1	0.0607753	-0.32358	245	264	1	0	200	NA	1	0	286	NA	1	0.00360754
CDH2, CITED2, MKI67, RHOA vs. CDH1, CTNNB1	0.409672	-0.141983	243	266	0.0741174	0.631035	172	28	0.7394	0.067608	100	186	0.374856	0.00553603
CDH2, CITED2, MKI67, RHOA vs. CDH1, CTNNA3	0.614914	-0.0869559	231	278	1	0	200	NA	1	0	286	NA	1	0.00360754
CDH2, CITED2, MKI67, RHOA vs. CTNNA1, CTNNB1	0.796159	-0.0445116	245	264	0.224662	-0.853617	4	196	0.251059	1.09738	7	279	0.668869	0.00553603
CDH2, CITED2, MKI67, RHOA vs. CTNNA1, CTNNA3	0.304931	-0.176535	240	269	1	0	200	NA	1	0	286	NA	1	0.00360754
CDH2, CITED2, MKI67, RHOA vs. CTNNB1, CTNNA3	0.278563	0.18748	246	263	0.576429	-0.207376	33	167	0.44143	0.194445	57	229	0.289634	0.00553603
ACTA2, FN1, TGFB3, CITED2 vs. CDH1, CTNNA1	0.528095	-0.108596	240	269	1	0	200	NA	1	0	286	NA	1	0.00360754
ACTA2, FN1, TGFB3, CITED2 vs. CDH1, CTNNB1	0.637584	-0.0810949	243	266	0.785081	0.197325	193	7	0.339252	-0.252087	40	246	0.64404	0.00553603
ACTA2, FN1, TGFB3, CITED2 vs. CDH1, CTNNA3	0.866356	-0.0289858	257	252	0.244562	17.0473	5	195	1	0	286	NA	1	0.00360754
ACTA2, FN1, TGFB3, CITED2 vs. CTNNA1, CTNNB1	0.665823	-0.0743843	239	270	0.00196619	-0.975414	29	171	0.490058	15.0072	1	285	0.429951	0.00553603
ACTA2, FN1, TGFB3, CITED2 vs. CTNNA1, CTNNA3	0.247256	-0.200465	262	247	1	0	200	NA	1	0	286	NA	1	0.00360754
ACTA2, FN1, TGFB3, CITED2 vs. CTNNB1, CTNNA3	0.396629	-0.145924	241	268	0.153747	-0.474833	128	72	0.732393	-0.156479	13	273	0.392647	0.00553603
ACTA2, FN1, TGFB3, MKI67 vs. CDH1, CTNNA1	0.986997	0.00281128	247	262	0	-199	1	199	1	0	286	NA	NA	0.00360754
ACTA2, FN1, TGFB3, MKI67 vs. CDH1, CTNNB1	0.376804	0.152356	248	261	0.591127	0.537468	197	3	0.536456	0.15961	54	232	0.411797	0.00553603
ACTA2, FN1, TGFB3, MKI67 vs. CDH1, CTNNA3	0.654816	-0.0770697	250	259	0.204318	0.741503	23	177	1	0	286	NA	1	0.00360754
ACTA2, FN1, TGFB3, MKI67 vs. CTNNA1, CTNNB1	0.30578	0.176832	250	259	0.941768	-0.0217741	115	85	0.490058	15.0072	1	285	0.431521	0.00553603
ACTA2, FN1, TGFB3, MKI67 vs. CTNNA1, CTNNA3	0.285589	0.184234	275	234	1	0	200	NA	1	0	286	NA	1	0.00360754
ACTA2, FN1, TGFB3, MKI67 vs. CTNNB1, CTNNA3	0.090746	0.290684	268	241	0.510569	0.287328	180	20	0.779174	0.109581	21	265	0.151395	0.00553603
ACTA2, FN1, TGFB3, RHOA vs. CDH1, CTNNA1	0.34988	-0.160914	242	267	1	0	200	NA	1	0	286	NA	1	0.00360754
ACTA2, FN1, TGFB3, RHOA vs. CDH1, CTNNB1	0.712646	-0.0634097	239	270	0.940667	0.044501	187	13	0.783681	-0.275	2	284	0.854994	0.00553603
ACTA2, FN1, TGFB3, RHOA vs. CDH1, CTNNA3	0.342931	-0.163699	255	254	0.587772	15.0129	1	199	1	0	286	NA	1	0.00360754
ACTA2, FN1, TGFB3, RHOA vs. CTNNA1, CTNNB1	0.887216	0.024441	248	261	0.01467	-1.10214	10	190	1	0	286	NA	1	0.00553603
ACTA2, FN1, TGFB3, RHOA vs. CTNNA1, CTNNA3	0.508887	-0.114225	265	244	1	0	200	NA	1	0	286	NA	1	0.00360754
ACTA2, FN1, TGFB3, RHOA vs. CTNNB1, CTNNA3	0.812192	-0.0409746	255	254	0.0915172	-0.493383	84	116	1	0	286	NA	1	0.00553603
ACTA2, FN1, CITED2, MKI67 vs. CDH1, CTNNA1	0.592841	-0.0924129	241	268	0.217685	-1.18037	2	198	1	0	286	NA	1	0.00360754
ACTA2, FN1, CITED2, MKI67 vs. CDH1, CTNNB1	0.821181	-0.0389462	237	272	0.591127	0.537468	197	3	0.31466	0.200629	115	171	0.779946	0.00553603
ACTA2, FN1, CITED2, MKI67 vs. CDH1, CTNNA3	0.819109	-0.0393733	244	265	0.152049	0.831592	25	175	1	0	286	NA	1	0.00360754
ACTA2, FN1, CITED2, MKI67 vs. CTNNA1, CTNNB1	0.52504	0.109481	252	257	0.777197	0.0838846	115	85	0.0258192	17.0739	10	276	0.3664	0.00553603
ACTA2, FN1, CITED2, MKI67 vs. CTNNA1, CTNNA3	0.375966	0.152939	257	252	1	0	200	NA	1	0	286	NA	1	0.00360754
ACTA2, FN1, CITED2, MKI67 vs. CTNNB1, CTNNA3	0.472049	0.123883	256	253	0.972323	-0.0164407	180	20	0.341397	0.231089	64	222	0.578518	0.00553603
ACTA2, FN1, CITED2, RHOA vs. CDH1, CTNNA1	0.290169	-0.182581	234	275	1	0	200	NA	1	0	286	NA	1	0.00360754
ACTA2, FN1, CITED2, RHOA vs. CDH1, CTNNB1	0.535101	-0.107298	233	276	0.887265	0.102689	192	8	0.568468	0.565451	4	282	0.644956	0.00553603
ACTA2, FN1, CITED2, RHOA vs. CDH1, CTNNA3	0.201406	-0.220735	244	265	0.244562	17.0473	5	195	1	0	286	NA	1	0.00360754
ACTA2, FN1, CITED2, RHOA vs. CTNNA1, CTNNB1	0.553565	0.102123	250	259	0.00337198	-0.949367	27	173	1	0	286	NA	1	0.00553603
ACTA2, FN1, CITED2, RHOA vs. CTNNA1, CTNNA3	0.389356	-0.148813	241	268	1	0	200	NA	1	0	286	NA	1	0.00360754
ACTA2, FN1, CITED2, RHOA vs. CTNNB1, CTNNA3	0.433678	0.135228	243	266	0.00754636	-0.869881	111	89	0.490058	15.0072	1	285	0.259351	0.00553603
ACTA2, FN1, MKI67, RHOA vs. CDH1, CTNNA1	0.885945	-0.024799	248	261	0	-199	1	199	1	0	286	NA	NA	0.00360754
ACTA2, FN1, MKI67, RHOA vs. CDH1, CTNNB1	0.245973	0.20202	238	271	0.591127	0.537468	197	3	0.971967	0.0160969	13	273	0.476969	0.00553603
ACTA2, FN1, MKI67, RHOA vs. CDH1, CTNNA3	0.267104	0.191308	249	260	0.204318	0.741503	23	177	1	0	286	NA	1	0.00360754
ACTA2, FN1, MKI67, RHOA vs. CTNNA1, CTNNB1	0.0298354	0.375917	254	255	0.498444	0.199653	111	89	1	0	286	NA	1	0.00553603
ACTA2, FN1, MKI67, RHOA vs. CTNNA1, CTNNA3	0.122636	0.266533	261	248	1	0	200	NA	1	0	286	NA	1	0.00360754
ACTA2, FN1, MKI67, RHOA vs. CTNNB1, CTNNA3	0.0145901	0.42052	262	247	0.280682	0.416972	175	25	0.119314	16.0364	5	281	0.00628844	0.00553603
ACTA2, TGFB3, CITED2, MKI67 vs. CDH1, CTNNA1	0.672278	-0.0731219	244	265	0.577199	15.0137	1	199	1	0	286	NA	1	0.00360754
ACTA2, TGFB3, CITED2, MKI67 vs. CDH1, CTNNB1	0.40379	-0.143703	240	269	0.108373	0.648597	183	17	0.952194	0.0220368	22	264	0.499578	0.00553603
ACTA2, TGFB3, CITED2, MKI67 vs. CDH1, CTNNA3	0.355155	-0.159154	247	262	0.577199	15.0137	1	199	1	0	286	NA	1	0.00360754
ACTA2, TGFB3, CITED2, MKI67 vs. CTNNA1, CTNNB1	0.6591	-0.0762054	257	252	0.320066	-0.588112	6	194	1	0	286	NA	1	0.00553603
ACTA2, TGFB3, CITED2, MKI67 vs. CTNNA1, CTNNA3	0.0667813	-0.322792	270	239	1	0	200	NA	1	0	286	NA	1	0.00360754
ACTA2, TGFB3, CITED2, MKI67 vs. CTNNB1, CTNNA3	0.117726	-0.27025	249	260	0.625753	-0.174323	37	163	0.645078	-0.32739	5	281	0.172515	0.00553603
ACTA2, TGFB3, CITED2, RHOA vs. CDH1, CTNNA1	0.0428174	-0.350179	243	266	1	0	200	NA	1	0	286	NA	1	0.00360754
ACTA2, TGFB3, CITED2, RHOA vs. CDH1, CTNNB1	0.105209	-0.280116	245	264	0.0271276	-0.646346	88	112	1	0	286	NA	1	0.00553603
ACTA2, TGFB3, CITED2, RHOA vs. CDH1, CTNNA3	0.0230878	-0.393326	245	264	1	0	200	NA	1	0	286	NA	1	0.00360754
ACTA2, TGFB3, CITED2, RHOA vs. CTNNA1, CTNNB1	0.254114	-0.196737	252	257	0.577199	15.0137	1	199	1	0	286	NA	1	0.00553603
ACTA2, TGFB3, CITED2, RHOA vs. CTNNA1, CTNNA3	0.0182555	-0.411661	254	255	1	0	200	NA	1	0	286	NA	1	0.00360754
ACTA2, TGFB3, CITED2, RHOA vs. CTNNB1, CTNNA3	0.0110484	-0.439443	243	266	0.783606	-0.277285	3	197	1	0	286	NA	1	0.00553603
ACTA2, TGFB3, MKI67, RHOA vs. CDH1, CTNNA1	0.304796	-0.1773	245	264	1	0	200	NA	1	0	286	NA	1	0.00360754
ACTA2, TGFB3, MKI67, RHOA vs. CDH1, CTNNB1	0.493408	-0.118302	242	267	0.0173333	0.762752	166	34	0.182499	-1.25789	1	285	0.244852	0.00553603
ACTA2, TGFB3, MKI67, RHOA vs. CDH1, CTNNA3	0.233978	-0.20523	249	260	1	0	200	NA	1	0	286	NA	1	0.00360754
ACTA2, TGFB3, MKI67, RHOA vs. CTNNA1, CTNNB1	0.968469	-0.00681816	259	250	0.577199	15.0137	1	199	1	0	286	NA	1	0.00553603
ACTA2, TGFB3, MKI67, RHOA vs. CTNNA1, CTNNA3	0.321364	-0.171953	255	254	1	0	200	NA	1	0	286	NA	1	0.00360754
ACTA2, TGFB3, MKI67, RHOA vs. CTNNB1, CTNNA3	0.875152	0.0270843	252	257	0.567503	0.340161	17	183	1	0	286	NA	1	0.00553603
ACTA2, CITED2, MKI67, RHOA vs. CDH1, CTNNA1	0.221958	-0.211043	245	264	0.577199	15.0137	1	199	1	0	286	NA	1	0.00360754
ACTA2, CITED2, MKI67, RHOA vs. CDH1, CTNNB1	0.461922	-0.126818	247	262	0.0741174	0.631035	172	28	0.490058	15.0072	1	285	0.350762	0.00553603
ACTA2, CITED2, MKI67, RHOA vs. CDH1, CTNNA3	0.372486	-0.154046	244	265	0.577199	15.0137	1	199	1	0	286	NA	1	0.00360754
ACTA2, CITED2, MKI67, RHOA vs. CTNNA1, CTNNB1	0.49675	-0.117913	268	241	0.320066	-0.588112	6	194	1	0	286	NA	1	0.00553603
ACTA2, CITED2, MKI67, RHOA vs. CTNNA1, CTNNA3	0.470599	-0.124453	256	253	1	0	200	NA	1	0	286	NA	1	0.00360754
ACTA2, CITED2, MKI67, RHOA vs. CTNNB1, CTNNA3	0.386424	0.149177	257	252	0.607451	-0.190904	32	168	1	0	286	NA	1	0.00553603
FN1, TGFB3, CITED2, MKI67 vs. CDH1, CTNNA1	0.0973919	-0.286674	245	264	1	0	200	NA	1	0	286	NA	1	0.00360754
FN1, TGFB3, CITED2, MKI67 vs. CDH1, CTNNB1	0.311419	-0.174807	240	269	0.108373	0.648597	183	17	0.668058	0.0842382	121	165	0.279904	0.00553603
FN1, TGFB3, CITED2, MKI67 vs. CDH1, CTNNA3	0.445089	-0.131415	241	268	1	0	200	NA	1	0	286	NA	1	0.00360754
FN1, TGFB3, CITED2, MKI67 vs. CTNNA1, CTNNB1	0.743712	0.0564079	243	266	0.213824	-0.727298	6	194	0.0258192	17.0739	10	276	0.462459	0.00553603
FN1, TGFB3, CITED2, MKI67 vs. CTNNA1, CTNNA3	0.564577	-0.0996104	250	259	1	0	200	NA	1	0	286	NA	1	0.00360754
FN1, TGFB3, CITED2, MKI67 vs. CTNNB1, CTNNA3	0.610138	-0.0878387	243	266	0.810099	-0.0859186	40	160	0.558472	0.135517	69	217	0.683728	0.00553603
FN1, TGFB3, CITED2, RHOA vs. CDH1, CTNNA1	0.0375357	-0.35903	235	274	1	0	200	NA	1	0	286	NA	1	0.00360754
FN1, TGFB3, CITED2, RHOA vs. CDH1, CTNNB1	0.170703	-0.236806	240	269	0.0271276	-0.646346	88	112	0.339252	-0.252087	40	246	0.0820234	0.00553603
FN1, TGFB3, CITED2, RHOA vs. CDH1, CTNNA3	0.0249671	-0.387644	242	267	1	0	200	NA	1	0	286	NA	1	0.00360754
FN1, TGFB3, CITED2, RHOA vs. CTNNA1, CTNNB1	0.676777	-0.0718763	236	273	1	0	200	NA	0.490058	15.0072	1	285	1	0.00553603
FN1, TGFB3, CITED2, RHOA vs. CTNNA1, CTNNA3	0.0533645	-0.333732	231	278	1	0	200	NA	1	0	286	NA	1	0.00360754
FN1, TGFB3, CITED2, RHOA vs. CTNNB1, CTNNA3	0.172155	-0.235404	230	279	0.783606	-0.277285	3	197	0.732393	-0.156479	13	273	0.289041	0.00553603
FN1, TGFB3, MKI67, RHOA vs. CDH1, CTNNA1	0.092274	-0.291713	247	262	1	0	200	NA	1	0	286	NA	1	0.00360754
FN1, TGFB3, MKI67, RHOA vs. CDH1, CTNNB1	0.722758	0.0614869	239	270	0.0135575	0.789626	167	33	0.536456	0.15961	54	232	0.5567	0.00553603
FN1, TGFB3, MKI67, RHOA vs. CDH1, CTNNA3	0.641137	-0.0803235	247	262	1	0	200	NA	1	0	286	NA	1	0.00360754
FN1, TGFB3, MKI67, RHOA vs. CTNNA1, CTNNB1	0.0373849	0.36015	254	255	0.65125	15.0097	1	199	0.490058	15.0072	1	285	0.0545789	0.00553603
FN1, TGFB3, MKI67, RHOA vs. CTNNA1, CTNNA3	0.461474	0.127367	261	248	1	0	200	NA	1	0	286	NA	1	0.00360754
FN1, TGFB3, MKI67, RHOA vs. CTNNB1, CTNNA3	0.652766	0.0777524	259	250	0.816766	0.121237	19	181	0.915115	0.0416749	20	266	0.825516	0.00553603
FN1, CITED2, MKI67, RHOA vs. CDH1, CTNNA1	0.62064	-0.0856125	234	275	1	0	200	NA	1	0	286	NA	1	0.00360754
FN1, CITED2, MKI67, RHOA vs. CDH1, CTNNB1	0.650723	-0.0779952	235	274	0.0741174	0.631035	172	28	0.360744	0.182412	114	172	0.490371	0.00553603
FN1, CITED2, MKI67, RHOA vs. CDH1, CTNNA3	0.554003	-0.102339	235	274	1	0	200	NA	1	0	286	NA	1	0.00360754
FN1, CITED2, MKI67, RHOA vs. CTNNA1, CTNNB1	0.522644	0.110582	240	269	0.213824	-0.727298	6	194	0.0258192	17.0739	10	276	0.256108	0.00553603
FN1, CITED2, MKI67, RHOA vs. CTNNA1, CTNNA3	0.482498	0.121041	250	259	1	0	200	NA	1	0	286	NA	1	0.00360754
FN1, CITED2, MKI67, RHOA vs. CTNNB1, CTNNA3	0.382679	0.150566	245	264	0.782477	-0.102633	35	165	0.341397	0.231089	64	222	0.404716	0.00553603
TGFB3, CITED2, MKI67, RHOA vs. CDH1, CTNNA1	0.00246411	-0.527332	247	262	1	0	200	NA	1	0	286	NA	1	0.00360754
TGFB3, CITED2, MKI67, RHOA vs. CDH1, CTNNB1	0.104978	-0.280489	253	256	0.151408	-0.420555	80	120	0.952194	0.0220368	22	264	0.181862	0.00553603
TGFB3, CITED2, MKI67, RHOA vs. CDH1, CTNNA3	0.0179727	-0.410026	243	266	1	0	200	NA	1	0	286	NA	1	0.00360754
TGFB3, CITED2, MKI67, RHOA vs. CTNNA1, CTNNB1	0.0337499	-0.368043	255	254	0.577199	15.0137	1	199	1	0	286	NA	1	0.00553603
TGFB3, CITED2, MKI67, RHOA vs. CTNNA1, CTNNA3	0.026166	-0.384582	248	261	1	0	200	NA	1	0	286	NA	1	0.00360754
TGFB3, CITED2, MKI67, RHOA vs. CTNNB1, CTNNA3	0.350423	-0.160678	241	268	0.387714	16.0306	2	198	0.645078	-0.32739	5	281	0.377681	0.00553603
GRHL2, CDH2, ACTA2, FN1 vs. CDH1, CTNNA1, CTNNB1	0.649384	0.0783579	252	257	0.323584	0.340533	161	39	0.645418	-0.179717	16	270	0.646164	0.00360754
GRHL2, CDH2, ACTA2, FN1 vs. CDH1, CTNNA1, CTNNA3	0.811747	0.0410106	256	253	0.368755	-0.468043	13	187	1	0	286	NA	1	0.00553603
GRHL2, CDH2, ACTA2, FN1 vs. CDH1, CTNNB1, CTNNA3	0.180717	0.230651	254	255	0.47511	0.255222	162	38	0.802448	-0.0977965	17	269	0.265091	0.00360754
GRHL2, CDH2, ACTA2, FN1 vs. CTNNA1, CTNNB1, CTNNA3	0.240505	0.202134	260	249	0.190134	-0.613957	14	186	0.490058	15.0072	1	285	0.199854	0.00553603
GRHL2, CDH2, ACTA2, TGFB3 vs. CDH1, CTNNA1, CTNNB1	0.905834	-0.0204323	264	245	0.648278	0.146105	70	130	1	0	286	NA	1	0.00360754
GRHL2, CDH2, ACTA2, TGFB3 vs. CDH1, CTNNA1, CTNNA3	0.521608	-0.110834	264	245	1	0	200	NA	1	0	286	NA	1	0.00553603
GRHL2, CDH2, ACTA2, TGFB3 vs. CDH1, CTNNB1, CTNNA3	0.810845	-0.0414397	268	241	0.648278	0.146105	70	130	1	0	286	NA	1	0.00360754
GRHL2, CDH2, ACTA2, TGFB3 vs. CTNNA1, CTNNB1, CTNNA3	0.865775	0.0291392	264	245	1	0	200	NA	1	0	286	NA	1	0.00553603
GRHL2, CDH2, ACTA2, CITED2 vs. CDH1, CTNNA1, CTNNB1	0.235267	-0.205014	252	257	0.389716	0.269802	79	121	1	0	286	NA	1	0.00360754
GRHL2, CDH2, ACTA2, CITED2 vs. CDH1, CTNNA1, CTNNA3	0.369571	-0.155052	243	266	1	0	200	NA	1	0	286	NA	1	0.00553603
GRHL2, CDH2, ACTA2, CITED2 vs. CDH1, CTNNB1, CTNNA3	0.281739	-0.186548	247	262	0.389716	0.269802	79	121	1	0	286	NA	1	0.00360754
GRHL2, CDH2, ACTA2, CITED2 vs. CTNNA1, CTNNB1, CTNNA3	0.0801705	-0.302077	248	261	1	0	200	NA	1	0	286	NA	1	0.00553603
GRHL2, CDH2, ACTA2, MKI67 vs. CDH1, CTNNA1, CTNNB1	0.708926	0.0645156	267	242	0.000455496	1.00153	132	68	0.353979	-0.536501	5	281	0.402417	0.00360754
GRHL2, CDH2, ACTA2, MKI67 vs. CDH1, CTNNA1, CTNNA3	0.622945	0.0851857	264	245	1	0	200	NA	1	0	286	NA	1	0.00553603
GRHL2, CDH2, ACTA2, MKI67 vs. CDH1, CTNNB1, CTNNA3	0.185541	0.229259	253	256	0.000455496	1.00153	132	68	0.353979	-0.536501	5	281	0.0545038	0.00360754
GRHL2, CDH2, ACTA2, MKI67 vs. CTNNA1, CTNNB1, CTNNA3	0.148874	0.249207	252	257	1	0	200	NA	1	0	286	NA	1	0.00553603
GRHL2, CDH2, ACTA2, RHOA vs. CDH1, CTNNA1, CTNNB1	0.673769	-0.0726424	258	251	0.436793	0.277196	55	145	1	0	286	NA	1	0.00360754
GRHL2, CDH2, ACTA2, RHOA vs. CDH1, CTNNA1, CTNNA3	0.395796	-0.146279	249	260	1	0	200	NA	1	0	286	NA	1	0.00553603
GRHL2, CDH2, ACTA2, RHOA vs. CDH1, CTNNB1, CTNNA3	0.975558	-0.0052788	246	263	0.436793	0.277196	55	145	1	0	286	NA	1	0.00360754
GRHL2, CDH2, ACTA2, RHOA vs. CTNNA1, CTNNB1, CTNNA3	0.387523	0.148905	255	254	1	0	200	NA	1	0	286	NA	1	0.00553603
GRHL2, CDH2, FN1, TGFB3 vs. CDH1, CTNNA1, CTNNB1	0.480929	-0.12165	253	256	0.656548	0.14243	69	131	0.76514	0.11674	20	266	0.594781	0.00360754
GRHL2, CDH2, FN1, TGFB3 vs. CDH1, CTNNA1, CTNNA3	0.438869	-0.133357	249	260	1	0	200	NA	0.327901	15.0145	2	284	1	0.00553603
GRHL2, CDH2, FN1, TGFB3 vs. CDH1, CTNNB1, CTNNA3	0.990791	-0.00198789	250	259	0.656548	0.14243	69	131	0.561754	0.226392	22	264	0.990245	0.00360754
GRHL2, CDH2, FN1, TGFB3 vs. CTNNA1, CTNNB1, CTNNA3	0.187497	0.227608	254	255	1	0	200	NA	0.178507	16.0268	4	282	1	0.00553603
GRHL2, CDH2, FN1, CITED2 vs. CDH1, CTNNA1, CTNNB1	0.251129	-0.197628	240	269	0.837472	0.062665	80	120	0.717535	0.125938	26	260	0.393026	0.00360754
GRHL2, CDH2, FN1, CITED2 vs. CDH1, CTNNA1, CTNNA3	0.303318	-0.177845	239	270	1	0	200	NA	0.250287	16.0197	3	283	1	0.00553603
GRHL2, CDH2, FN1, CITED2 vs. CDH1, CTNNB1, CTNNA3	0.406313	-0.143453	233	276	0.837472	0.062665	80	120	0.874659	0.0502188	30	256	0.617192	0.00360754
GRHL2, CDH2, FN1, CITED2 vs. CTNNA1, CTNNB1, CTNNA3	0.874193	-0.0273005	236	273	1	0	200	NA	0.659397	0.313343	7	279	1	0.00553603
GRHL2, CDH2, FN1, MKI67 vs. CDH1, CTNNA1, CTNNB1	0.329442	0.167939	259	250	0.00336512	0.844098	138	62	0.375006	0.253663	43	243	0.148817	0.00360754
GRHL2, CDH2, FN1, MKI67 vs. CDH1, CTNNA1, CTNNA3	0.36718	0.156049	258	251	0.051459	-1.74871	1	199	0.229757	16.0217	3	283	0.197335	0.00553603
GRHL2, CDH2, FN1, MKI67 vs. CDH1, CTNNB1, CTNNA3	0.138508	0.257541	241	268	0.00678887	0.78437	139	61	0.159034	0.401078	48	238	0.0365631	0.00360754
GRHL2, CDH2, FN1, MKI67 vs. CTNNA1, CTNNB1, CTNNA3	0.0160383	0.420524	242	267	0.0184205	-1.55155	2	198	0.0509708	17.0562	8	278	0.00193623	0.00553603
GRHL2, CDH2, FN1, RHOA vs. CDH1, CTNNA1, CTNNB1	0.315854	0.173158	245	264	0.106767	0.591066	60	140	0.645418	-0.179717	16	270	0.277407	0.00360754
GRHL2, CDH2, FN1, RHOA vs. CDH1, CTNNA1, CTNNA3	0.633837	0.082058	245	264	1	0	200	NA	1	0	286	NA	1	0.00553603
GRHL2, CDH2, FN1, RHOA vs. CDH1, CTNNB1, CTNNA3	0.897662	0.0222237	229	280	0.106767	0.591066	60	140	0.802448	-0.0977965	17	269	0.881908	0.00360754
GRHL2, CDH2, FN1, RHOA vs. CTNNA1, CTNNB1, CTNNA3	0.0488705	0.34576	231	278	1	0	200	NA	0.490058	15.0072	1	285	1	0.00553603
GRHL2, CDH2, TGFB3, CITED2 vs. CDH1, CTNNA1, CTNNB1	0.0179447	-0.410693	253	256	0.395751	0.834426	9	191	0.490058	15.0072	1	285	0.0212701	0.00360754
GRHL2, CDH2, TGFB3, CITED2 vs. CDH1, CTNNA1, CTNNA3	0.0465685	-0.345596	250	259	1	0	200	NA	1	0	286	NA	1	0.00553603
GRHL2, CDH2, TGFB3, CITED2 vs. CDH1, CTNNB1, CTNNA3	0.085548	-0.298413	250	259	0.395751	0.834426	9	191	0.490058	15.0072	1	285	0.0895213	0.00360754
GRHL2, CDH2, TGFB3, CITED2 vs. CTNNA1, CTNNB1, CTNNA3	0.00701974	-0.468111	253	256	1	0	200	NA	1	0	286	NA	1	0.00553603
GRHL2, CDH2, TGFB3, MKI67 vs. CDH1, CTNNA1, CTNNB1	0.626859	-0.0840424	259	250	0.0590121	1.69781	20	180	0.613113	-0.295067	6	280	0.530005	0.00360754
GRHL2, CDH2, TGFB3, MKI67 vs. CDH1, CTNNA1, CTNNA3	0.913814	0.0187523	257	252	1	0	200	NA	1	0	286	NA	1	0.00553603
GRHL2, CDH2, TGFB3, MKI67 vs. CDH1, CTNNB1, CTNNA3	0.861352	-0.0302586	250	259	0.0590121	1.69781	20	180	0.613113	-0.295067	6	280	0.785555	0.00360754
GRHL2, CDH2, TGFB3, MKI67 vs. CTNNA1, CTNNB1, CTNNA3	0.714576	0.0630589	246	263	1	0	200	NA	1	0	286	NA	1	0.00553603
GRHL2, CDH2, TGFB3, RHOA vs. CDH1, CTNNA1, CTNNB1	0.0440662	-0.350084	258	251	0.471849	16.0198	2	198	1	0	286	NA	1	0.00360754
GRHL2, CDH2, TGFB3, RHOA vs. CDH1, CTNNA1, CTNNA3	0.210852	-0.216027	252	257	1	0	200	NA	1	0	286	NA	1	0.00553603
GRHL2, CDH2, TGFB3, RHOA vs. CDH1, CTNNB1, CTNNA3	0.462751	-0.126486	248	261	0.471849	16.0198	2	198	1	0	286	NA	1	0.00360754
GRHL2, CDH2, TGFB3, RHOA vs. CTNNA1, CTNNB1, CTNNA3	0.46474	-0.125835	244	265	1	0	200	NA	1	0	286	NA	1	0.00553603
GRHL2, CDH2, CITED2, MKI67 vs. CDH1, CTNNA1, CTNNB1	0.627196	-0.0836961	248	261	0.0504967	1.31688	29	171	0.865433	-0.0992035	7	279	0.615073	0.00360754
GRHL2, CDH2, CITED2, MKI67 vs. CDH1, CTNNA1, CTNNA3	0.341203	-0.163935	240	269	1	0	200	NA	1	0	286	NA	1	0.00553603
GRHL2, CDH2, CITED2, MKI67 vs. CDH1, CTNNB1, CTNNA3	0.43776	-0.133551	238	271	0.0504967	1.31688	29	171	0.865433	-0.0992035	7	279	0.436897	0.00360754
GRHL2, CDH2, CITED2, MKI67 vs. CTNNA1, CTNNB1, CTNNA3	0.745908	0.0559805	236	273	1	0	200	NA	1	0	286	NA	1	0.00553603
GRHL2, CDH2, CITED2, RHOA vs. CDH1, CTNNA1, CTNNB1	0.0148063	-0.420025	240	269	0.179553	17.0627	7	193	1	0	286	NA	1	0.00360754
GRHL2, CDH2, CITED2, RHOA vs. CDH1, CTNNA1, CTNNA3	0.00468922	-0.487216	238	271	1	0	200	NA	1	0	286	NA	1	0.00553603
GRHL2, CDH2, CITED2, RHOA vs. CDH1, CTNNB1, CTNNA3	0.0172295	-0.408254	223	286	0.179553	17.0627	7	193	1	0	286	NA	1	0.00360754
GRHL2, CDH2, CITED2, RHOA vs. CTNNA1, CTNNB1, CTNNA3	0.0776296	-0.302993	231	278	1	0	200	NA	1	0	286	NA	1	0.00553603
GRHL2, CDH2, MKI67, RHOA vs. CDH1, CTNNA1, CTNNB1	0.214381	0.214041	255	254	0.0661179	1.66075	19	181	0.353979	-0.536501	5	281	0.1257	0.00360754
GRHL2, CDH2, MKI67, RHOA vs. CDH1, CTNNA1, CTNNA3	0.976165	0.00515207	259	250	1	0	200	NA	1	0	286	NA	1	0.00553603
GRHL2, CDH2, MKI67, RHOA vs. CDH1, CTNNB1, CTNNA3	0.645726	0.0794143	237	272	0.0661179	1.66075	19	181	0.353979	-0.536501	5	281	0.478582	0.00360754
GRHL2, CDH2, MKI67, RHOA vs. CTNNA1, CTNNB1, CTNNA3	0.0296908	0.382433	233	276	1	0	200	NA	1	0	286	NA	1	0.00553603
GRHL2, ACTA2, FN1, TGFB3 vs. CDH1, CTNNA1, CTNNB1	0.638661	0.0810265	260	249	0.75782	0.0954492	76	124	1	0	286	NA	1	0.00360754
GRHL2, ACTA2, FN1, TGFB3 vs. CDH1, CTNNA1, CTNNA3	0.877085	0.0267164	262	247	1	0	200	NA	1	0	286	NA	1	0.00553603
GRHL2, ACTA2, FN1, TGFB3 vs. CDH1, CTNNB1, CTNNA3	0.707021	0.0647926	256	253	0.75782	0.0954492	76	124	1	0	286	NA	1	0.00360754
GRHL2, ACTA2, FN1, TGFB3 vs. CTNNA1, CTNNB1, CTNNA3	0.721262	0.0615675	264	245	1	0	200	NA	1	0	286	NA	1	0.00553603
GRHL2, ACTA2, FN1, CITED2 vs. CDH1, CTNNA1, CTNNB1	0.788597	0.0462626	240	269	0.894516	0.0400811	83	117	1	0	286	NA	1	0.00360754
GRHL2, ACTA2, FN1, CITED2 vs. CDH1, CTNNA1, CTNNA3	0.572319	-0.0972566	246	263	1	0	200	NA	1	0	286	NA	1	0.00553603
GRHL2, ACTA2, FN1, CITED2 vs. CDH1, CTNNB1, CTNNA3	0.643517	-0.0796909	239	270	0.894516	0.0400811	83	117	1	0	286	NA	1	0.00360754
GRHL2, ACTA2, FN1, CITED2 vs. CTNNA1, CTNNB1, CTNNA3	0.993311	-0.00144379	251	258	1	0	200	NA	1	0	286	NA	1	0.00553603
GRHL2, ACTA2, FN1, MKI67 vs. CDH1, CTNNA1, CTNNB1	0.209128	0.216674	255	254	0.00024347	1.03946	138	62	0.353979	-0.536501	5	281	0.0597545	0.00360754
GRHL2, ACTA2, FN1, MKI67 vs. CDH1, CTNNA1, CTNNA3	0.266925	0.191115	263	246	1	0	200	NA	1	0	286	NA	1	0.00553603
GRHL2, ACTA2, FN1, MKI67 vs. CDH1, CTNNB1, CTNNA3	0.255863	0.19598	250	259	0.000432463	1.00128	139	61	0.353979	-0.536501	5	281	0.0834946	0.00360754
GRHL2, ACTA2, FN1, MKI67 vs. CTNNA1, CTNNB1, CTNNA3	0.0662879	0.31599	266	243	0.37255	-0.878405	1	199	1	0	286	NA	1	0.00553603
GRHL2, ACTA2, FN1, RHOA vs. CDH1, CTNNA1, CTNNB1	0.0498922	0.339142	249	260	0.345296	0.324896	61	139	1	0	286	NA	1	0.00360754
GRHL2, ACTA2, FN1, RHOA vs. CDH1, CTNNA1, CTNNA3	0.524382	0.109579	255	254	1	0	200	NA	1	0	286	NA	1	0.00553603
GRHL2, ACTA2, FN1, RHOA vs. CDH1, CTNNB1, CTNNA3	0.357543	0.158515	251	258	0.345296	0.324896	61	139	1	0	286	NA	1	0.00360754
GRHL2, ACTA2, FN1, RHOA vs. CTNNA1, CTNNB1, CTNNA3	0.336508	0.165576	255	254	1	0	200	NA	1	0	286	NA	1	0.00553603
GRHL2, ACTA2, TGFB3, CITED2 vs. CDH1, CTNNA1, CTNNB1	0.2818	-0.185733	253	256	0.395751	0.834426	9	191	1	0	286	NA	1	0.00360754
GRHL2, ACTA2, TGFB3, CITED2 vs. CDH1, CTNNA1, CTNNA3	0.308761	-0.175412	251	258	1	0	200	NA	1	0	286	NA	1	0.00553603
GRHL2, ACTA2, TGFB3, CITED2 vs. CDH1, CTNNB1, CTNNA3	0.145788	-0.251024	250	259	0.395751	0.834426	9	191	1	0	286	NA	1	0.00360754
GRHL2, ACTA2, TGFB3, CITED2 vs. CTNNA1, CTNNB1, CTNNA3	0.0354271	-0.363798	252	257	1	0	200	NA	1	0	286	NA	1	0.00553603
GRHL2, ACTA2, TGFB3, MKI67 vs. CDH1, CTNNA1, CTNNB1	0.969572	-0.00658618	263	246	0.0437203	1.79055	22	178	1	0	286	NA	1	0.00360754
GRHL2, ACTA2, TGFB3, MKI67 vs. CDH1, CTNNA1, CTNNA3	0.175903	0.233683	249	260	1	0	200	NA	1	0	286	NA	1	0.00553603
GRHL2, ACTA2, TGFB3, MKI67 vs. CDH1, CTNNB1, CTNNA3	0.938709	0.0132661	258	251	0.0437203	1.79055	22	178	1	0	286	NA	1	0.00360754
GRHL2, ACTA2, TGFB3, MKI67 vs. CTNNA1, CTNNB1, CTNNA3	0.894774	0.0228126	258	251	1	0	200	NA	1	0	286	NA	1	0.00553603
GRHL2, ACTA2, TGFB3, RHOA vs. CDH1, CTNNA1, CTNNB1	0.558954	-0.101078	266	243	0.471849	16.0198	2	198	1	0	286	NA	1	0.00360754
GRHL2, ACTA2, TGFB3, RHOA vs. CDH1, CTNNA1, CTNNA3	0.198023	-0.223476	260	249	1	0	200	NA	1	0	286	NA	1	0.00553603
GRHL2, ACTA2, TGFB3, RHOA vs. CDH1, CTNNB1, CTNNA3	0.505495	-0.114979	260	249	0.471849	16.0198	2	198	1	0	286	NA	1	0.00360754
GRHL2, ACTA2, TGFB3, RHOA vs. CTNNA1, CTNNB1, CTNNA3	0.524003	-0.109909	258	251	1	0	200	NA	1	0	286	NA	1	0.00553603
GRHL2, ACTA2, CITED2, MKI67 vs. CDH1, CTNNA1, CTNNB1	0.80259	0.0431058	261	248	0.0765664	1.01367	33	167	1	0	286	NA	1	0.00360754
GRHL2, ACTA2, CITED2, MKI67 vs. CDH1, CTNNA1, CTNNA3	0.786009	0.046968	256	253	0.577199	15.0137	1	199	1	0	286	NA	1	0.00553603
GRHL2, ACTA2, CITED2, MKI67 vs. CDH1, CTNNB1, CTNNA3	0.505015	-0.116336	263	246	0.0765664	1.01367	33	167	1	0	286	NA	1	0.00360754
GRHL2, ACTA2, CITED2, MKI67 vs. CTNNA1, CTNNB1, CTNNA3	0.92113	0.0170811	262	247	0.577199	15.0137	1	199	1	0	286	NA	1	0.00553603
GRHL2, ACTA2, CITED2, RHOA vs. CDH1, CTNNA1, CTNNB1	0.550903	-0.102719	249	260	0.179553	17.0627	7	193	1	0	286	NA	1	0.00360754
GRHL2, ACTA2, CITED2, RHOA vs. CDH1, CTNNA1, CTNNA3	0.236966	-0.20358	244	265	1	0	200	NA	1	0	286	NA	1	0.00553603
GRHL2, ACTA2, CITED2, RHOA vs. CDH1, CTNNB1, CTNNA3	0.258948	-0.194188	239	270	0.179553	17.0627	7	193	1	0	286	NA	1	0.00360754
GRHL2, ACTA2, CITED2, RHOA vs. CTNNA1, CTNNB1, CTNNA3	0.273052	-0.188719	248	261	1	0	200	NA	1	0	286	NA	1	0.00553603
GRHL2, ACTA2, MKI67, RHOA vs. CDH1, CTNNA1, CTNNB1	0.149355	0.248584	254	255	0.0490073	1.75633	21	179	1	0	286	NA	1	0.00360754
GRHL2, ACTA2, MKI67, RHOA vs. CDH1, CTNNA1, CTNNA3	0.706794	0.06478	258	251	1	0	200	NA	1	0	286	NA	1	0.00553603
GRHL2, ACTA2, MKI67, RHOA vs. CDH1, CTNNB1, CTNNA3	0.565868	0.0988534	254	255	0.0490073	1.75633	21	179	1	0	286	NA	1	0.00360754
GRHL2, ACTA2, MKI67, RHOA vs. CTNNA1, CTNNB1, CTNNA3	0.023429	0.390417	262	247	1	0	200	NA	1	0	286	NA	1	0.00553603
GRHL2, FN1, TGFB3, CITED2 vs. CDH1, CTNNA1, CTNNB1	0.487088	-0.119662	245	264	0.395751	0.834426	9	191	0.490058	15.0072	1	285	0.464214	0.00360754
GRHL2, FN1, TGFB3, CITED2 vs. CDH1, CTNNA1, CTNNA3	0.179215	-0.231517	249	260	1	0	200	NA	1	0	286	NA	1	0.00553603
GRHL2, FN1, TGFB3, CITED2 vs. CDH1, CTNNB1, CTNNA3	0.0631259	-0.320189	246	263	0.395751	0.834426	9	191	0.490058	15.0072	1	285	0.0675647	0.00360754
GRHL2, FN1, TGFB3, CITED2 vs. CTNNA1, CTNNB1, CTNNA3	0.223803	-0.209342	248	261	1	0	200	NA	1	0	286	NA	1	0.00553603
GRHL2, FN1, TGFB3, MKI67 vs. CDH1, CTNNA1, CTNNB1	0.233172	0.205198	265	244	0.0511915	1.74259	22	178	0.613113	-0.295067	6	280	0.177292	0.00360754
GRHL2, FN1, TGFB3, MKI67 vs. CDH1, CTNNA1, CTNNA3	0.502062	0.115644	264	245	1	0	200	NA	1	0	286	NA	1	0.00553603
GRHL2, FN1, TGFB3, MKI67 vs. CDH1, CTNNB1, CTNNA3	0.602119	0.0897795	259	250	0.0511915	1.74259	22	178	0.613113	-0.295067	6	280	0.500254	0.00360754
GRHL2, FN1, TGFB3, MKI67 vs. CTNNA1, CTNNB1, CTNNA3	0.125412	0.26359	268	241	1	0	200	NA	1	0	286	NA	1	0.00553603
GRHL2, FN1, TGFB3, RHOA vs. CDH1, CTNNA1, CTNNB1	0.584208	-0.0942616	246	263	0.471849	16.0198	2	198	1	0	286	NA	1	0.00360754
GRHL2, FN1, TGFB3, RHOA vs. CDH1, CTNNA1, CTNNA3	0.325901	-0.16974	256	253	1	0	200	NA	1	0	286	NA	1	0.00553603
GRHL2, FN1, TGFB3, RHOA vs. CDH1, CTNNB1, CTNNA3	0.0773561	-0.306701	258	251	0.471849	16.0198	2	198	1	0	286	NA	1	0.00360754
GRHL2, FN1, TGFB3, RHOA vs. CTNNA1, CTNNB1, CTNNA3	0.248916	-0.198913	252	257	1	0	200	NA	1	0	286	NA	1	0.00553603
GRHL2, FN1, CITED2, MKI67 vs. CDH1, CTNNA1, CTNNB1	0.703804	0.0655135	251	258	0.0884739	0.977974	33	167	0.865433	-0.0992035	7	279	0.708129	0.00360754
GRHL2, FN1, CITED2, MKI67 vs. CDH1, CTNNA1, CTNNA3	0.836446	-0.0357037	248	261	1	0	200	NA	1	0	286	NA	1	0.00553603
GRHL2, FN1, CITED2, MKI67 vs. CDH1, CTNNB1, CTNNA3	0.772779	-0.0500026	251	258	0.0884739	0.977974	33	167	0.865433	-0.0992035	7	279	0.772609	0.00360754
GRHL2, FN1, CITED2, MKI67 vs. CTNNA1, CTNNB1, CTNNA3	0.43155	0.135496	254	255	1	0	200	NA	1	0	286	NA	1	0.00553603
GRHL2, FN1, CITED2, RHOA vs. CDH1, CTNNA1, CTNNB1	0.170225	-0.235815	221	288	0.179553	17.0627	7	193	1	0	286	NA	1	0.00360754
GRHL2, FN1, CITED2, RHOA vs. CDH1, CTNNA1, CTNNA3	0.219514	-0.21192	223	286	1	0	200	NA	1	0	286	NA	1	0.00553603
GRHL2, FN1, CITED2, RHOA vs. CDH1, CTNNB1, CTNNA3	0.0445252	-0.346008	226	283	0.179553	17.0627	7	193	1	0	286	NA	1	0.00360754
GRHL2, FN1, CITED2, RHOA vs. CTNNA1, CTNNB1, CTNNA3	0.428644	-0.136331	228	281	1	0	200	NA	1	0	286	NA	1	0.00553603
GRHL2, FN1, MKI67, RHOA vs. CDH1, CTNNA1, CTNNB1	0.0929538	0.290262	250	259	0.057393	1.70674	21	179	0.353979	-0.536501	5	281	0.0484724	0.00360754
GRHL2, FN1, MKI67, RHOA vs. CDH1, CTNNA1, CTNNA3	0.371173	0.154046	251	258	1	0	200	NA	1	0	286	NA	1	0.00553603
GRHL2, FN1, MKI67, RHOA vs. CDH1, CTNNB1, CTNNA3	0.258421	0.195265	243	266	0.057393	1.70674	21	179	0.353979	-0.536501	5	281	0.152234	0.00360754
GRHL2, FN1, MKI67, RHOA vs. CTNNA1, CTNNB1, CTNNA3	0.0158018	0.421225	242	267	1	0	200	NA	1	0	286	NA	1	0.00553603
GRHL2, TGFB3, CITED2, MKI67 vs. CDH1, CTNNA1, CTNNB1	0.299291	-0.179127	254	255	0.143699	17.0748	8	192	0.490058	15.0072	1	285	0.23828	0.00360754
GRHL2, TGFB3, CITED2, MKI67 vs. CDH1, CTNNA1, CTNNA3	0.335639	-0.166927	251	258	1	0	200	NA	1	0	286	NA	1	0.00553603
GRHL2, TGFB3, CITED2, MKI67 vs. CDH1, CTNNB1, CTNNA3	0.0766252	-0.308401	253	256	0.143699	17.0748	8	192	0.490058	15.0072	1	285	0.0596256	0.00360754
GRHL2, TGFB3, CITED2, MKI67 vs. CTNNA1, CTNNB1, CTNNA3	0.174509	-0.234702	256	253	1	0	200	NA	1	0	286	NA	1	0.00553603
GRHL2, TGFB3, CITED2, RHOA vs. CDH1, CTNNA1, CTNNB1	0.00993738	-0.443943	240	269	0.65125	15.0097	1	199	1	0	286	NA	1	0.00360754
GRHL2, TGFB3, CITED2, RHOA vs. CDH1, CTNNA1, CTNNA3	0.0190356	-0.405801	243	266	1	0	200	NA	1	0	286	NA	1	0.00553603
GRHL2, TGFB3, CITED2, RHOA vs. CDH1, CTNNB1, CTNNA3	0.00904282	-0.449546	228	281	0.65125	15.0097	1	199	1	0	286	NA	1	0.00360754
GRHL2, TGFB3, CITED2, RHOA vs. CTNNA1, CTNNB1, CTNNA3	0.00783518	-0.45628	233	276	1	0	200	NA	1	0	286	NA	1	0.00553603
GRHL2, TGFB3, MKI67, RHOA vs. CDH1, CTNNA1, CTNNB1	0.771666	-0.0500849	262	247	0.471849	16.0198	2	198	1	0	286	NA	1	0.00360754
GRHL2, TGFB3, MKI67, RHOA vs. CDH1, CTNNA1, CTNNA3	0.472046	-0.124529	262	247	1	0	200	NA	1	0	286	NA	1	0.00553603
GRHL2, TGFB3, MKI67, RHOA vs. CDH1, CTNNB1, CTNNA3	0.431681	-0.136378	267	242	0.471849	16.0198	2	198	1	0	286	NA	1	0.00360754
GRHL2, TGFB3, MKI67, RHOA vs. CTNNA1, CTNNB1, CTNNA3	0.521822	0.110257	263	246	1	0	200	NA	1	0	286	NA	1	0.00553603
GRHL2, CITED2, MKI67, RHOA vs. CDH1, CTNNA1, CTNNB1	0.541274	-0.105162	242	267	0.179553	17.0627	7	193	1	0	286	NA	1	0.00360754
GRHL2, CITED2, MKI67, RHOA vs. CDH1, CTNNA1, CTNNA3	0.167001	-0.237714	241	268	1	0	200	NA	1	0	286	NA	1	0.00553603
GRHL2, CITED2, MKI67, RHOA vs. CDH1, CTNNB1, CTNNA3	0.0842607	-0.296829	238	271	0.179553	17.0627	7	193	1	0	286	NA	1	0.00360754
GRHL2, CITED2, MKI67, RHOA vs. CTNNA1, CTNNB1, CTNNA3	0.599171	-0.0905157	241	268	1	0	200	NA	1	0	286	NA	1	0.00553603
CDH2, ACTA2, FN1, TGFB3 vs. CDH1, CTNNA1, CTNNB1	0.532196	0.107863	264	245	0.217025	0.412895	160	40	0.76514	0.11674	20	266	0.549996	0.00360754
CDH2, ACTA2, FN1, TGFB3 vs. CDH1, CTNNA1, CTNNA3	0.863647	-0.0297213	259	250	0.368755	-0.468043	13	187	0.327901	15.0145	2	284	0.798554	0.00553603
CDH2, ACTA2, FN1, TGFB3 vs. CDH1, CTNNB1, CTNNA3	0.647057	0.0789407	255	254	0.333111	0.333912	161	39	0.672519	0.165093	21	265	0.653676	0.00360754
CDH2, ACTA2, FN1, TGFB3 vs. CTNNA1, CTNNB1, CTNNA3	0.338422	0.164866	258	251	0.190134	-0.613957	14	186	0.250287	16.0197	3	283	0.224881	0.00553603
CDH2, ACTA2, FN1, CITED2 vs. CDH1, CTNNA1, CTNNB1	0.693081	0.0685385	231	278	0.170908	0.457212	161	39	0.548806	0.219946	25	261	0.625462	0.00360754
CDH2, ACTA2, FN1, CITED2 vs. CDH1, CTNNA1, CTNNA3	0.889082	0.0240756	232	277	0.368755	-0.468043	13	187	0.250287	16.0197	3	283	0.813	0.00553603
CDH2, ACTA2, FN1, CITED2 vs. CDH1, CTNNB1, CTNNA3	0.419913	0.139799	232	277	0.270874	0.379326	162	38	0.815371	0.0775471	28	258	0.47762	0.00360754
CDH2, ACTA2, FN1, CITED2 vs. CTNNA1, CTNNB1, CTNNA3	0.35268	0.162028	231	278	0.190134	-0.613957	14	186	0.869756	0.116989	6	280	0.416921	0.00553603
CDH2, ACTA2, FN1, MKI67 vs. CDH1, CTNNA1, CTNNB1	0.206828	0.218975	242	267	0.196819	0.443489	164	36	0.375006	0.253663	43	243	0.152356	0.00360754
CDH2, ACTA2, FN1, MKI67 vs. CDH1, CTNNA1, CTNNA3	0.111941	0.275434	243	266	0.368755	-0.468043	13	187	0.229757	16.0217	3	283	0.0782043	0.00553603
CDH2, ACTA2, FN1, MKI67 vs. CDH1, CTNNB1, CTNNA3	0.0072439	0.469864	239	270	0.422235	0.298191	166	34	0.159034	0.401078	48	238	0.00444937	0.00360754
CDH2, ACTA2, FN1, MKI67 vs. CTNNA1, CTNNB1, CTNNA3	0.0136013	0.430865	244	265	0.119386	-0.670704	15	185	0.0509708	17.0562	8	278	0.00280911	0.00553603
CDH2, ACTA2, FN1, RHOA vs. CDH1, CTNNA1, CTNNB1	0.394705	0.147403	245	264	0.217025	0.412895	160	40	0.255066	-0.474068	11	275	0.276837	0.00360754
CDH2, ACTA2, FN1, RHOA vs. CDH1, CTNNA1, CTNNA3	0.62228	0.0848667	249	260	0.368755	-0.468043	13	187	1	0	286	NA	1	0.00553603
CDH2, ACTA2, FN1, RHOA vs. CDH1, CTNNB1, CTNNA3	0.103816	0.28293	236	273	0.333111	0.333912	161	39	0.255066	-0.474068	11	275	0.0729054	0.00360754
CDH2, ACTA2, FN1, RHOA vs. CTNNA1, CTNNB1, CTNNA3	0.168713	0.238741	248	261	0.190134	-0.613957	14	186	1	0	286	NA	1	0.00553603
CDH2, ACTA2, TGFB3, CITED2 vs. CDH1, CTNNA1, CTNNB1	0.351989	-0.161692	258	251	0.386214	0.267507	83	117	0.490058	15.0072	1	285	0.336918	0.00360754
CDH2, ACTA2, TGFB3, CITED2 vs. CDH1, CTNNA1, CTNNA3	0.496075	-0.117218	248	261	1	0	200	NA	1	0	286	NA	1	0.00553603
CDH2, ACTA2, TGFB3, CITED2 vs. CDH1, CTNNB1, CTNNA3	0.594009	-0.0917909	244	265	0.386214	0.267507	83	117	0.490058	15.0072	1	285	0.563096	0.00360754
CDH2, ACTA2, TGFB3, CITED2 vs. CTNNA1, CTNNB1, CTNNA3	0.174897	-0.23463	248	261	1	0	200	NA	1	0	286	NA	1	0.00553603
CDH2, ACTA2, TGFB3, MKI67 vs. CDH1, CTNNA1, CTNNB1	0.655724	-0.077371	254	255	0.00751342	0.773156	134	66	0.613113	-0.295067	6	280	0.490292	0.00360754
CDH2, ACTA2, TGFB3, MKI67 vs. CDH1, CTNNA1, CTNNA3	0.820638	-0.0391398	249	260	1	0	200	NA	1	0	286	NA	1	0.00553603
CDH2, ACTA2, TGFB3, MKI67 vs. CDH1, CTNNB1, CTNNA3	0.662549	0.0752679	250	259	0.00751342	0.773156	134	66	0.613113	-0.295067	6	280	0.497257	0.00360754
CDH2, ACTA2, TGFB3, MKI67 vs. CTNNA1, CTNNB1, CTNNA3	0.32599	0.17005	251	258	1	0	200	NA	1	0	286	NA	1	0.00553603
CDH2, ACTA2, TGFB3, RHOA vs. CDH1, CTNNA1, CTNNB1	0.3484	-0.162869	259	250	0.718257	0.118171	65	135	1	0	286	NA	1	0.00360754
CDH2, ACTA2, TGFB3, RHOA vs. CDH1, CTNNA1, CTNNA3	0.154816	-0.246412	256	253	1	0	200	NA	1	0	286	NA	1	0.00553603
CDH2, ACTA2, TGFB3, RHOA vs. CDH1, CTNNB1, CTNNA3	0.715947	-0.0627197	250	259	0.718257	0.118171	65	135	1	0	286	NA	1	0.00360754
CDH2, ACTA2, TGFB3, RHOA vs. CTNNA1, CTNNB1, CTNNA3	0.572352	-0.0976229	251	258	1	0	200	NA	1	0	286	NA	1	0.00553603
CDH2, ACTA2, CITED2, MKI67 vs. CDH1, CTNNA1, CTNNB1	0.599611	-0.0906796	251	258	0.00122524	0.927124	136	64	0.865433	-0.0992035	7	279	0.479903	0.00360754
CDH2, ACTA2, CITED2, MKI67 vs. CDH1, CTNNA1, CTNNA3	0.64524	0.0794049	244	265	0.577199	15.0137	1	199	1	0	286	NA	1	0.00553603
CDH2, ACTA2, CITED2, MKI67 vs. CDH1, CTNNB1, CTNNA3	0.71161	0.063809	243	266	0.00122524	0.927124	136	64	0.865433	-0.0992035	7	279	0.593475	0.00360754
CDH2, ACTA2, CITED2, MKI67 vs. CTNNA1, CTNNB1, CTNNA3	0.211468	0.215712	250	259	0.577199	15.0137	1	199	1	0	286	NA	1	0.00553603
CDH2, ACTA2, CITED2, RHOA vs. CDH1, CTNNA1, CTNNB1	0.152308	-0.246205	235	274	0.46618	0.22881	76	124	1	0	286	NA	1	0.00360754
CDH2, ACTA2, CITED2, RHOA vs. CDH1, CTNNA1, CTNNA3	0.494186	-0.118222	225	284	1	0	200	NA	1	0	286	NA	1	0.00553603
CDH2, ACTA2, CITED2, RHOA vs. CDH1, CTNNB1, CTNNA3	0.315556	-0.173908	216	293	0.46618	0.22881	76	124	1	0	286	NA	1	0.00360754
CDH2, ACTA2, CITED2, RHOA vs. CTNNA1, CTNNB1, CTNNA3	0.208909	-0.216127	232	277	1	0	200	NA	1	0	286	NA	1	0.00553603
CDH2, ACTA2, MKI67, RHOA vs. CDH1, CTNNA1, CTNNB1	0.26786	0.190859	253	256	0.000455496	1.00153	131	69	0.893971	-0.133824	2	284	0.188157	0.00360754
CDH2, ACTA2, MKI67, RHOA vs. CDH1, CTNNA1, CTNNA3	0.508896	0.114346	241	268	1	0	200	NA	1	0	286	NA	1	0.00553603
CDH2, ACTA2, MKI67, RHOA vs. CDH1, CTNNB1, CTNNA3	0.14456	0.256579	222	287	0.000455496	1.00153	131	69	0.893971	-0.133824	2	284	0.0970964	0.00360754
CDH2, ACTA2, MKI67, RHOA vs. CTNNA1, CTNNB1, CTNNA3	0.00209553	0.540406	240	269	1	0	200	NA	1	0	286	NA	1	0.00553603
CDH2, FN1, TGFB3, CITED2 vs. CDH1, CTNNA1, CTNNB1	0.40446	-0.144024	234	275	0.977573	-0.00849536	80	120	0.611389	0.176762	27	259	0.599015	0.00360754
CDH2, FN1, TGFB3, CITED2 vs. CDH1, CTNNA1, CTNNA3	0.563932	-0.0993372	240	269	1	0	200	NA	0.178507	16.0268	4	282	1	0.00553603
CDH2, FN1, TGFB3, CITED2 vs. CDH1, CTNNB1, CTNNA3	0.709666	-0.0641295	237	272	0.977573	-0.00849536	80	120	0.992105	0.00315081	29	257	0.945183	0.00360754
CDH2, FN1, TGFB3, CITED2 vs. CTNNA1, CTNNB1, CTNNA3	0.905778	0.0205402	231	278	1	0	200	NA	0.869756	0.116989	6	280	1	0.00553603
CDH2, FN1, TGFB3, MKI67 vs. CDH1, CTNNA1, CTNNB1	0.589548	0.0933807	248	261	0.0182431	0.690893	139	61	0.317038	0.285889	44	242	0.368087	0.00360754
CDH2, FN1, TGFB3, MKI67 vs. CDH1, CTNNA1, CTNNA3	0.466289	0.125701	254	255	0.051459	-1.74871	1	199	0.164534	16.0291	4	282	0.248526	0.00553603
CDH2, FN1, TGFB3, MKI67 vs. CDH1, CTNNB1, CTNNA3	0.149698	0.248963	247	262	0.0330741	0.629889	140	60	0.130333	0.430393	49	237	0.0488031	0.00360754
CDH2, FN1, TGFB3, MKI67 vs. CTNNA1, CTNNB1, CTNNA3	0.0822383	0.301077	253	256	0.0184205	-1.55155	2	198	0.037648	17.0637	9	277	0.0131377	0.00553603
CDH2, FN1, TGFB3, RHOA vs. CDH1, CTNNA1, CTNNB1	0.439599	-0.133691	247	262	0.665902	0.141308	64	136	0.76514	0.11674	20	266	0.558509	0.00360754
CDH2, FN1, TGFB3, RHOA vs. CDH1, CTNNA1, CTNNA3	0.187066	-0.228115	250	259	1	0	200	NA	0.327901	15.0145	2	284	1	0.00553603
CDH2, FN1, TGFB3, RHOA vs. CDH1, CTNNB1, CTNNA3	0.633127	-0.0822317	243	266	0.665902	0.141308	64	136	0.672519	0.165093	21	265	0.702199	0.00360754
CDH2, FN1, TGFB3, RHOA vs. CTNNA1, CTNNB1, CTNNA3	0.922869	-0.0167408	244	265	1	0	200	NA	0.250287	16.0197	3	283	1	0.00553603
CDH2, FN1, CITED2, MKI67 vs. CDH1, CTNNA1, CTNNB1	0.648602	-0.0786037	240	269	0.0131094	0.724653	141	59	0.365692	0.251258	46	240	0.428663	0.00360754
CDH2, FN1, CITED2, MKI67 vs. CDH1, CTNNA1, CTNNA3	0.740493	0.0571698	244	265	0.051459	-1.74871	1	199	0.178507	16.0268	4	282	0.508336	0.00553603
CDH2, FN1, CITED2, MKI67 vs. CDH1, CTNNB1, CTNNA3	0.483098	0.121439	231	278	0.0243893	0.664118	142	58	0.290015	0.278947	53	233	0.278583	0.00360754
CDH2, FN1, CITED2, MKI67 vs. CTNNA1, CTNNB1, CTNNA3	0.052479	0.336812	241	268	0.0184205	-1.55155	2	198	0.213428	0.861281	11	275	0.0153823	0.00553603
CDH2, FN1, CITED2, RHOA vs. CDH1, CTNNA1, CTNNB1	0.0861819	-0.295106	233	276	0.942519	0.0220301	77	123	0.548806	0.219946	25	261	0.175321	0.00360754
CDH2, FN1, CITED2, RHOA vs. CDH1, CTNNA1, CTNNA3	0.401898	-0.144787	231	278	1	0	200	NA	0.250287	16.0197	3	283	1	0.00553603
CDH2, FN1, CITED2, RHOA vs. CDH1, CTNNB1, CTNNA3	0.20105	-0.220718	220	289	0.942519	0.0220301	77	123	0.815371	0.0775471	28	258	0.413172	0.00360754
CDH2, FN1, CITED2, RHOA vs. CTNNA1, CTNNB1, CTNNA3	0.661686	-0.0754173	230	279	1	0	200	NA	0.869756	0.116989	6	280	1	0.00553603
CDH2, FN1, MKI67, RHOA vs. CDH1, CTNNA1, CTNNB1	0.0986065	0.28597	243	266	0.00336512	0.844098	137	63	0.375006	0.253663	43	243	0.0330841	0.00360754
CDH2, FN1, MKI67, RHOA vs. CDH1, CTNNA1, CTNNA3	0.100022	0.28555	241	268	0.051459	-1.74871	1	199	0.229757	16.0217	3	283	0.0413565	0.00553603
CDH2, FN1, MKI67, RHOA vs. CDH1, CTNNB1, CTNNA3	0.0370463	0.368117	224	285	0.00678887	0.78437	138	62	0.159034	0.401078	48	238	0.00718427	0.00360754
CDH2, FN1, MKI67, RHOA vs. CTNNA1, CTNNB1, CTNNA3	0.000174807	0.66372	240	269	0.0184205	-1.55155	2	198	0.0509708	17.0562	8	278	1.15794e-05	0.00553603
CDH2, TGFB3, CITED2, MKI67 vs. CDH1, CTNNA1, CTNNB1	0.0581547	-0.328158	248	261	0.139197	0.856701	28	172	0.865433	-0.0992035	7	279	0.0845307	0.00360754
CDH2, TGFB3, CITED2, MKI67 vs. CDH1, CTNNA1, CTNNA3	0.138732	-0.255235	238	271	1	0	200	NA	1	0	286	NA	1	0.00553603
CDH2, TGFB3, CITED2, MKI67 vs. CDH1, CTNNB1, CTNNA3	0.299844	-0.17859	233	276	0.139197	0.856701	28	172	0.865433	-0.0992035	7	279	0.346746	0.00360754
CDH2, TGFB3, CITED2, MKI67 vs. CTNNA1, CTNNB1, CTNNA3	0.392912	-0.147199	247	262	1	0	200	NA	1	0	286	NA	1	0.00553603
CDH2, TGFB3, CITED2, RHOA vs. CDH1, CTNNA1, CTNNB1	0.00799111	-0.457346	240	269	0.493688	0.67902	8	192	0.490058	15.0072	1	285	0.0115767	0.00360754
CDH2, TGFB3, CITED2, RHOA vs. CDH1, CTNNA1, CTNNA3	0.135319	-0.257939	240	269	1	0	200	NA	1	0	286	NA	1	0.00553603
CDH2, TGFB3, CITED2, RHOA vs. CDH1, CTNNB1, CTNNA3	0.0500978	-0.337224	225	284	0.493688	0.67902	8	192	0.490058	15.0072	1	285	0.0602481	0.00360754
CDH2, TGFB3, CITED2, RHOA vs. CTNNA1, CTNNB1, CTNNA3	0.0338612	-0.364334	235	274	1	0	200	NA	1	0	286	NA	1	0.00553603
CDH2, TGFB3, MKI67, RHOA vs. CDH1, CTNNA1, CTNNB1	0.168813	-0.238374	254	255	0.102954	1.50343	17	183	0.613113	-0.295067	6	280	0.142553	0.00360754
CDH2, TGFB3, MKI67, RHOA vs. CDH1, CTNNA1, CTNNA3	0.360228	-0.158416	246	263	1	0	200	NA	1	0	286	NA	1	0.00553603
CDH2, TGFB3, MKI67, RHOA vs. CDH1, CTNNB1, CTNNA3	0.463902	-0.126649	226	283	0.102954	1.50343	17	183	0.613113	-0.295067	6	280	0.399662	0.00360754
CDH2, TGFB3, MKI67, RHOA vs. CTNNA1, CTNNB1, CTNNA3	0.965027	0.00755978	238	271	1	0	200	NA	1	0	286	NA	1	0.00553603
CDH2, CITED2, MKI67, RHOA vs. CDH1, CTNNA1, CTNNB1	0.0660619	-0.319015	256	253	0.0654819	1.24903	27	173	0.865433	-0.0992035	7	279	0.0809014	0.00360754
CDH2, CITED2, MKI67, RHOA vs. CDH1, CTNNA1, CTNNA3	0.0212049	-0.401303	252	257	1	0	200	NA	1	0	286	NA	1	0.00553603
CDH2, CITED2, MKI67, RHOA vs. CDH1, CTNNB1, CTNNA3	0.556446	-0.10136	231	278	0.0654819	1.24903	27	173	0.865433	-0.0992035	7	279	0.558459	0.00360754
CDH2, CITED2, MKI67, RHOA vs. CTNNA1, CTNNB1, CTNNA3	0.904181	0.0207586	239	270	1	0	200	NA	1	0	286	NA	1	0.00553603
ACTA2, FN1, TGFB3, CITED2 vs. CDH1, CTNNA1, CTNNB1	0.387576	-0.149057	244	265	0.855102	0.0552166	83	117	0.490058	15.0072	1	285	0.473962	0.00360754
ACTA2, FN1, TGFB3, CITED2 vs. CDH1, CTNNA1, CTNNA3	0.638375	-0.0811181	255	254	1	0	200	NA	1	0	286	NA	1	0.00553603
ACTA2, FN1, TGFB3, CITED2 vs. CDH1, CTNNB1, CTNNA3	0.678852	-0.07128	248	261	0.855102	0.0552166	83	117	0.490058	15.0072	1	285	0.738441	0.00360754
ACTA2, FN1, TGFB3, CITED2 vs. CTNNA1, CTNNB1, CTNNA3	0.443915	-0.131888	247	262	1	0	200	NA	1	0	286	NA	1	0.00553603
ACTA2, FN1, TGFB3, MKI67 vs. CDH1, CTNNA1, CTNNB1	0.308013	0.176137	253	256	0.00589831	0.796038	141	59	0.613113	-0.295067	6	280	0.187239	0.00360754
ACTA2, FN1, TGFB3, MKI67 vs. CDH1, CTNNA1, CTNNA3	0.269084	0.190725	256	253	1	0	200	NA	1	0	286	NA	1	0.00553603
ACTA2, FN1, TGFB3, MKI67 vs. CDH1, CTNNB1, CTNNA3	0.421525	0.138577	251	258	0.00951502	0.756363	142	58	0.613113	-0.295067	6	280	0.284674	0.00360754
ACTA2, FN1, TGFB3, MKI67 vs. CTNNA1, CTNNB1, CTNNA3	0.0741437	0.307015	270	239	0.37255	-0.878405	1	199	1	0	286	NA	1	0.00553603
ACTA2, FN1, TGFB3, RHOA vs. CDH1, CTNNA1, CTNNB1	0.933632	0.0143676	260	249	0.657028	0.142221	69	131	1	0	286	NA	1	0.00360754
ACTA2, FN1, TGFB3, RHOA vs. CDH1, CTNNA1, CTNNA3	0.35755	-0.159258	259	250	1	0	200	NA	1	0	286	NA	1	0.00553603
ACTA2, FN1, TGFB3, RHOA vs. CDH1, CTNNB1, CTNNA3	0.777809	-0.048591	252	257	0.657028	0.142221	69	131	1	0	286	NA	1	0.00360754
ACTA2, FN1, TGFB3, RHOA vs. CTNNA1, CTNNB1, CTNNA3	0.926365	0.0159147	257	252	1	0	200	NA	1	0	286	NA	1	0.00553603
ACTA2, FN1, CITED2, MKI67 vs. CDH1, CTNNA1, CTNNB1	0.938004	-0.0133974	243	266	0.00247351	0.868639	140	60	0.865433	-0.0992035	7	279	0.884843	0.00360754
ACTA2, FN1, CITED2, MKI67 vs. CDH1, CTNNA1, CTNNA3	0.949746	0.0108566	241	268	0.577199	15.0137	1	199	1	0	286	NA	1	0.00553603
ACTA2, FN1, CITED2, MKI67 vs. CDH1, CTNNB1, CTNNA3	0.529803	-0.108308	228	281	0.00411108	0.82961	141	59	0.865433	-0.0992035	7	279	0.444171	0.00360754
ACTA2, FN1, CITED2, MKI67 vs. CTNNA1, CTNNB1, CTNNA3	0.317704	0.172232	250	259	0.751614	-0.31936	2	198	1	0	286	NA	1	0.00553603
ACTA2, FN1, CITED2, RHOA vs. CDH1, CTNNA1, CTNNB1	0.435323	-0.134941	229	280	0.89971	0.0385453	78	122	1	0	286	NA	1	0.00360754
ACTA2, FN1, CITED2, RHOA vs. CDH1, CTNNA1, CTNNA3	0.25077	-0.198303	235	274	1	0	200	NA	1	0	286	NA	1	0.00553603
ACTA2, FN1, CITED2, RHOA vs. CDH1, CTNNB1, CTNNA3	0.229466	-0.207436	228	281	0.89971	0.0385453	78	122	1	0	286	NA	1	0.00360754
ACTA2, FN1, CITED2, RHOA vs. CTNNA1, CTNNB1, CTNNA3	0.405051	-0.143975	232	277	1	0	200	NA	1	0	286	NA	1	0.00553603
ACTA2, FN1, MKI67, RHOA vs. CDH1, CTNNA1, CTNNB1	0.0552471	0.332547	248	261	0.00024347	1.03946	138	62	0.893971	-0.133824	2	284	0.0332486	0.00360754
ACTA2, FN1, MKI67, RHOA vs. CDH1, CTNNA1, CTNNA3	0.0280731	0.377707	262	247	1	0	200	NA	1	0	286	NA	1	0.00553603
ACTA2, FN1, MKI67, RHOA vs. CDH1, CTNNB1, CTNNA3	0.036601	0.361503	247	262	0.000432463	1.00128	139	61	0.893971	-0.133824	2	284	0.0234317	0.00360754
ACTA2, FN1, MKI67, RHOA vs. CTNNA1, CTNNB1, CTNNA3	0.0100853	0.445352	259	250	0.37255	-0.878405	1	199	1	0	286	NA	1	0.00553603
ACTA2, TGFB3, CITED2, MKI67 vs. CDH1, CTNNA1, CTNNB1	0.332096	-0.168167	256	253	0.189696	0.673554	32	168	0.490058	15.0072	1	285	0.278063	0.00360754
ACTA2, TGFB3, CITED2, MKI67 vs. CDH1, CTNNA1, CTNNA3	0.869716	-0.0282641	252	257	0.577199	15.0137	1	199	1	0	286	NA	1	0.00553603
ACTA2, TGFB3, CITED2, MKI67 vs. CDH1, CTNNB1, CTNNA3	0.749912	-0.0549308	250	259	0.189696	0.673554	32	168	0.490058	15.0072	1	285	0.674138	0.00360754
ACTA2, TGFB3, CITED2, MKI67 vs. CTNNA1, CTNNB1, CTNNA3	0.409892	-0.142329	256	253	0.577199	15.0137	1	199	1	0	286	NA	1	0.00553603
ACTA2, TGFB3, CITED2, RHOA vs. CDH1, CTNNA1, CTNNB1	0.466737	-0.125715	240	269	0.493688	0.67902	8	192	1	0	286	NA	1	0.00360754
ACTA2, TGFB3, CITED2, RHOA vs. CDH1, CTNNA1, CTNNA3	0.160901	-0.242726	249	260	1	0	200	NA	1	0	286	NA	1	0.00553603
ACTA2, TGFB3, CITED2, RHOA vs. CDH1, CTNNB1, CTNNA3	0.0439488	-0.347253	233	276	0.493688	0.67902	8	192	1	0	286	NA	1	0.00360754
ACTA2, TGFB3, CITED2, RHOA vs. CTNNA1, CTNNB1, CTNNA3	0.0188611	-0.404377	230	279	1	0	200	NA	1	0	286	NA	1	0.00553603
ACTA2, TGFB3, MKI67, RHOA vs. CDH1, CTNNA1, CTNNB1	0.666916	-0.0744607	253	256	0.076676	1.61054	18	182	1	0	286	NA	1	0.00360754
ACTA2, TGFB3, MKI67, RHOA vs. CDH1, CTNNA1, CTNNA3	0.484709	-0.120514	247	262	1	0	200	NA	1	0	286	NA	1	0.00553603
ACTA2, TGFB3, MKI67, RHOA vs. CDH1, CTNNB1, CTNNA3	0.726325	-0.0603263	249	260	0.076676	1.61054	18	182	1	0	286	NA	1	0.00360754
ACTA2, TGFB3, MKI67, RHOA vs. CTNNA1, CTNNB1, CTNNA3	0.654035	-0.0775228	253	256	1	0	200	NA	1	0	286	NA	1	0.00553603
ACTA2, CITED2, MKI67, RHOA vs. CDH1, CTNNA1, CTNNB1	0.417218	-0.140021	256	253	0.0979646	0.951993	31	169	1	0	286	NA	1	0.00360754
ACTA2, CITED2, MKI67, RHOA vs. CDH1, CTNNA1, CTNNA3	0.509675	-0.113763	252	257	0.577199	15.0137	1	199	1	0	286	NA	1	0.00553603
ACTA2, CITED2, MKI67, RHOA vs. CDH1, CTNNB1, CTNNA3	0.438681	-0.133449	244	265	0.0979646	0.951993	31	169	1	0	286	NA	1	0.00360754
ACTA2, CITED2, MKI67, RHOA vs. CTNNA1, CTNNB1, CTNNA3	0.53275	-0.107515	252	257	0.577199	15.0137	1	199	1	0	286	NA	1	0.00553603
FN1, TGFB3, CITED2, MKI67 vs. CDH1, CTNNA1, CTNNB1	0.660878	-0.0758083	245	264	0.215821	0.636951	32	168	0.865433	-0.0992035	7	279	0.707667	0.00360754
FN1, TGFB3, CITED2, MKI67 vs. CDH1, CTNNA1, CTNNA3	0.670952	-0.0731832	241	268	1	0	200	NA	1	0	286	NA	1	0.00553603
FN1, TGFB3, CITED2, MKI67 vs. CDH1, CTNNB1, CTNNA3	0.227902	-0.208039	246	263	0.215821	0.636951	32	168	0.865433	-0.0992035	7	279	0.293752	0.00360754
FN1, TGFB3, CITED2, MKI67 vs. CTNNA1, CTNNB1, CTNNA3	0.789284	0.0462217	248	261	1	0	200	NA	1	0	286	NA	1	0.00553603
FN1, TGFB3, CITED2, RHOA vs. CDH1, CTNNA1, CTNNB1	0.0606183	-0.323951	230	279	0.493688	0.67902	8	192	0.490058	15.0072	1	285	0.0715684	0.00360754
FN1, TGFB3, CITED2, RHOA vs. CDH1, CTNNA1, CTNNA3	0.0990706	-0.284899	236	273	1	0	200	NA	1	0	286	NA	1	0.00553603
FN1, TGFB3, CITED2, RHOA vs. CDH1, CTNNB1, CTNNA3	0.0225574	-0.39305	229	280	0.493688	0.67902	8	192	0.490058	15.0072	1	285	0.0293668	0.00360754
FN1, TGFB3, CITED2, RHOA vs. CTNNA1, CTNNB1, CTNNA3	0.0916741	-0.291537	225	284	1	0	200	NA	1	0	286	NA	1	0.00553603
FN1, TGFB3, MKI67, RHOA vs. CDH1, CTNNA1, CTNNB1	0.201836	0.220661	257	252	0.0666116	1.65825	19	181	0.613113	-0.295067	6	280	0.158737	0.00360754
FN1, TGFB3, MKI67, RHOA vs. CDH1, CTNNA1, CTNNA3	0.302926	0.177368	259	250	1	0	200	NA	1	0	286	NA	1	0.00553603
FN1, TGFB3, MKI67, RHOA vs. CDH1, CTNNB1, CTNNA3	0.890271	0.0237813	253	256	0.0666116	1.65825	19	181	0.613113	-0.295067	6	280	0.825396	0.00360754
FN1, TGFB3, MKI67, RHOA vs. CTNNA1, CTNNB1, CTNNA3	0.21873	0.21256	257	252	1	0	200	NA	1	0	286	NA	1	0.00553603
FN1, CITED2, MKI67, RHOA vs. CDH1, CTNNA1, CTNNB1	0.468503	-0.12478	234	275	0.113	0.914327	31	169	0.865433	-0.0992035	7	279	0.499627	0.00360754
FN1, CITED2, MKI67, RHOA vs. CDH1, CTNNA1, CTNNA3	0.537175	-0.106293	236	273	1	0	200	NA	1	0	286	NA	1	0.00553603
FN1, CITED2, MKI67, RHOA vs. CDH1, CTNNB1, CTNNA3	0.896084	-0.0225523	230	279	0.113	0.914327	31	169	0.865433	-0.0992035	7	279	0.895274	0.00360754
FN1, CITED2, MKI67, RHOA vs. CTNNA1, CTNNB1, CTNNA3	0.712972	0.0634831	240	269	1	0	200	NA	1	0	286	NA	1	0.00553603
TGFB3, CITED2, MKI67, RHOA vs. CDH1, CTNNA1, CTNNB1	0.00317569	-0.514488	254	255	0.179553	17.0627	7	193	0.490058	15.0072	1	285	0.00298423	0.00360754
TGFB3, CITED2, MKI67, RHOA vs. CDH1, CTNNA1, CTNNA3	0.0111728	-0.438906	244	265	1	0	200	NA	1	0	286	NA	1	0.00553603
TGFB3, CITED2, MKI67, RHOA vs. CDH1, CTNNB1, CTNNA3	0.0275412	-0.37905	236	273	0.179553	17.0627	7	193	0.490058	15.0072	1	285	0.0233678	0.00360754
TGFB3, CITED2, MKI67, RHOA vs. CTNNA1, CTNNB1, CTNNA3	0.0303171	-0.372658	242	267	1	0	200	NA	1	0	286	NA	1	0.00553603
GRHL2, CDH2, ACTA2, FN1 vs. CDH1, CTNNA1, CTNNB1, CTNNA3	0.306219	0.176175	263	246	0.472375	0.22566	78	122	0.899361	0.126986	3	283	0.449491	0.00360754
GRHL2, CDH2, ACTA2, TGFB3 vs. CDH1, CTNNA1, CTNNB1, CTNNA3	0.780426	-0.0482489	265	244	0.587772	15.0129	1	199	1	0	286	NA	1	0.00553603
GRHL2, CDH2, ACTA2, CITED2 vs. CDH1, CTNNA1, CTNNB1, CTNNA3	0.413135	-0.141678	247	262	0.341546	16.0327	3	197	1	0	286	NA	1	0.00360754
GRHL2, CDH2, ACTA2, MKI67 vs. CDH1, CTNNA1, CTNNB1, CTNNA3	0.171674	0.236294	257	252	0.611874	0.301876	17	183	1	0	286	NA	1	0.00553603
GRHL2, CDH2, ACTA2, RHOA vs. CDH1, CTNNA1, CTNNB1, CTNNA3	0.393995	0.147633	236	273	0.587772	15.0129	1	199	1	0	286	NA	1	0.00360754
GRHL2, CDH2, FN1, TGFB3 vs. CDH1, CTNNA1, CTNNB1, CTNNA3	0.689554	-0.0689308	257	252	0.587772	15.0129	1	199	0.487113	0.684738	5	281	0.691067	0.00553603
GRHL2, CDH2, FN1, CITED2 vs. CDH1, CTNNA1, CTNNB1, CTNNA3	0.308254	-0.175229	233	276	0.341546	16.0327	3	197	0.685557	0.404071	4	282	0.339489	0.00360754
GRHL2, CDH2, FN1, MKI67 vs. CDH1, CTNNA1, CTNNB1, CTNNA3	0.214771	0.214121	248	261	0.888084	-0.0616408	25	175	0.96647	0.0176684	16	270	0.507478	0.00553603
GRHL2, CDH2, FN1, RHOA vs. CDH1, CTNNA1, CTNNB1, CTNNA3	0.578679	0.0973128	218	291	0.587772	15.0129	1	199	0.899361	0.126986	3	283	0.723195	0.00360754
GRHL2, CDH2, TGFB3, CITED2 vs. CDH1, CTNNA1, CTNNB1, CTNNA3	0.00350584	-0.511025	257	252	1	0	200	NA	1	0	286	NA	1	0.00553603
GRHL2, CDH2, TGFB3, MKI67 vs. CDH1, CTNNA1, CTNNB1, CTNNA3	0.767435	-0.0510454	257	252	1	0	200	NA	1	0	286	NA	1	0.00360754
GRHL2, CDH2, TGFB3, RHOA vs. CDH1, CTNNA1, CTNNB1, CTNNA3	0.236937	-0.204243	240	269	1	0	200	NA	1	0	286	NA	1	0.00553603
GRHL2, CDH2, CITED2, MKI67 vs. CDH1, CTNNA1, CTNNB1, CTNNA3	0.590395	-0.0926869	242	267	1	0	200	NA	1	0	286	NA	1	0.00360754
GRHL2, CDH2, CITED2, RHOA vs. CDH1, CTNNA1, CTNNB1, CTNNA3	0.0648506	-0.316764	220	289	1	0	200	NA	1	0	286	NA	1	0.00553603
GRHL2, CDH2, MKI67, RHOA vs. CDH1, CTNNA1, CTNNB1, CTNNA3	0.101549	0.284595	239	270	1	0	200	NA	1	0	286	NA	1	0.00360754
GRHL2, ACTA2, FN1, TGFB3 vs. CDH1, CTNNA1, CTNNB1, CTNNA3	0.662987	0.0753544	271	238	0.587772	15.0129	1	199	1	0	286	NA	1	0.00360754
GRHL2, ACTA2, FN1, CITED2 vs. CDH1, CTNNA1, CTNNB1, CTNNA3	0.583258	-0.094535	243	266	0.244562	17.0473	5	195	1	0	286	NA	1	0.00553603
GRHL2, ACTA2, FN1, MKI67 vs. CDH1, CTNNA1, CTNNB1, CTNNA3	0.0513969	0.336989	252	257	0.204318	0.741503	23	177	1	0	286	NA	1	0.00360754
GRHL2, ACTA2, FN1, RHOA vs. CDH1, CTNNA1, CTNNB1, CTNNA3	0.270261	0.189955	252	257	0.587772	15.0129	1	199	1	0	286	NA	1	0.00553603
GRHL2, ACTA2, TGFB3, CITED2 vs. CDH1, CTNNA1, CTNNB1, CTNNA3	0.169227	-0.237253	253	256	1	0	200	NA	1	0	286	NA	1	0.00360754
GRHL2, ACTA2, TGFB3, MKI67 vs. CDH1, CTNNA1, CTNNB1, CTNNA3	0.558987	0.100641	259	250	1	0	200	NA	1	0	286	NA	1	0.00553603
GRHL2, ACTA2, TGFB3, RHOA vs. CDH1, CTNNA1, CTNNB1, CTNNA3	0.919553	0.0174056	260	249	1	0	200	NA	1	0	286	NA	1	0.00360754
GRHL2, ACTA2, CITED2, MKI67 vs. CDH1, CTNNA1, CTNNB1, CTNNA3	0.481082	0.121354	263	246	0.577199	15.0137	1	199	1	0	286	NA	1	0.00553603
GRHL2, ACTA2, CITED2, RHOA vs. CDH1, CTNNA1, CTNNB1, CTNNA3	0.673499	-0.0725938	233	276	1	0	200	NA	1	0	286	NA	1	0.00360754
GRHL2, ACTA2, MKI67, RHOA vs. CDH1, CTNNA1, CTNNB1, CTNNA3	0.0526475	0.334897	251	258	1	0	200	NA	1	0	286	NA	1	0.00553603
GRHL2, FN1, TGFB3, CITED2 vs. CDH1, CTNNA1, CTNNB1, CTNNA3	0.0525813	-0.334866	249	260	1	0	200	NA	1	0	286	NA	1	0.00360754
GRHL2, FN1, TGFB3, MKI67 vs. CDH1, CTNNA1, CTNNB1, CTNNA3	0.291674	0.181776	255	254	1	0	200	NA	1	0	286	NA	1	0.00553603
GRHL2, FN1, TGFB3, RHOA vs. CDH1, CTNNA1, CTNNB1, CTNNA3	0.220209	-0.21144	250	259	1	0	200	NA	1	0	286	NA	1	0.00360754
GRHL2, FN1, CITED2, MKI67 vs. CDH1, CTNNA1, CTNNB1, CTNNA3	0.690603	0.0685638	250	259	1	0	200	NA	1	0	286	NA	1	0.00553603
GRHL2, FN1, CITED2, RHOA vs. CDH1, CTNNA1, CTNNB1, CTNNA3	0.360859	-0.157481	222	287	1	0	200	NA	1	0	286	NA	1	0.00360754
GRHL2, FN1, MKI67, RHOA vs. CDH1, CTNNA1, CTNNB1, CTNNA3	0.254729	0.196801	243	266	1	0	200	NA	1	0	286	NA	1	0.00553603
GRHL2, TGFB3, CITED2, MKI67 vs. CDH1, CTNNA1, CTNNB1, CTNNA3	0.251731	-0.197974	256	253	1	0	200	NA	1	0	286	NA	1	0.00360754
GRHL2, TGFB3, CITED2, RHOA vs. CDH1, CTNNA1, CTNNB1, CTNNA3	0.00536883	-0.478949	237	272	1	0	200	NA	1	0	286	NA	1	0.00553603
GRHL2, TGFB3, MKI67, RHOA vs. CDH1, CTNNA1, CTNNB1, CTNNA3	0.84896	0.032809	248	261	1	0	200	NA	1	0	286	NA	1	0.00360754
GRHL2, CITED2, MKI67, RHOA vs. CDH1, CTNNA1, CTNNB1, CTNNA3	0.297687	-0.179516	249	260	1	0	200	NA	1	0	286	NA	1	0.00553603
CDH2, ACTA2, FN1, TGFB3 vs. CDH1, CTNNA1, CTNNB1, CTNNA3	0.840422	0.034814	267	242	0.472375	0.22566	78	122	0.487113	0.684738	5	281	0.819077	0.00553603
CDH2, ACTA2, FN1, CITED2 vs. CDH1, CTNNA1, CTNNB1, CTNNA3	0.685175	0.0702337	236	273	0.418146	0.254097	79	121	0.685557	0.404071	4	282	0.708318	0.00360754
CDH2, ACTA2, FN1, MKI67 vs. CDH1, CTNNA1, CTNNB1, CTNNA3	0.061718	0.324018	248	261	0.413366	0.252635	83	117	0.96647	0.0176684	16	270	0.166044	0.00553603
CDH2, ACTA2, FN1, RHOA vs. CDH1, CTNNA1, CTNNB1, CTNNA3	0.26076	0.194747	246	263	0.472375	0.22566	78	122	0.490058	15.0072	1	285	0.266887	0.00360754
CDH2, ACTA2, TGFB3, CITED2 vs. CDH1, CTNNA1, CTNNB1, CTNNA3	0.11371	-0.275821	258	251	0.341546	16.0327	3	197	1	0	286	NA	1	0.00553603
CDH2, ACTA2, TGFB3, MKI67 vs. CDH1, CTNNA1, CTNNB1, CTNNA3	0.784998	0.0472177	246	263	0.611874	0.301876	17	183	1	0	286	NA	1	0.00360754
CDH2, ACTA2, TGFB3, RHOA vs. CDH1, CTNNA1, CTNNB1, CTNNA3	0.346492	-0.16333	252	257	0.587772	15.0129	1	199	1	0	286	NA	1	0.00553603
CDH2, ACTA2, CITED2, MKI67 vs. CDH1, CTNNA1, CTNNB1, CTNNA3	0.94712	-0.0114534	240	269	0.47074	0.427534	19	181	1	0	286	NA	1	0.00360754
CDH2, ACTA2, CITED2, RHOA vs. CDH1, CTNNA1, CTNNB1, CTNNA3	0.246772	-0.20001	224	285	0.341546	16.0327	3	197	1	0	286	NA	1	0.00553603
CDH2, ACTA2, MKI67, RHOA vs. CDH1, CTNNA1, CTNNB1, CTNNA3	0.138713	0.25826	233	276	0.611874	0.301876	17	183	1	0	286	NA	1	0.00360754
CDH2, FN1, TGFB3, CITED2 vs. CDH1, CTNNA1, CTNNB1, CTNNA3	0.305463	-0.177192	242	267	0.341546	16.0327	3	197	0.487113	0.684738	5	281	0.285213	0.00553603
CDH2, FN1, TGFB3, MKI67 vs. CDH1, CTNNA1, CTNNB1, CTNNA3	0.155957	0.245844	250	259	0.888084	-0.0616408	25	175	0.816901	0.0972719	17	269	0.325734	0.00360754
CDH2, FN1, TGFB3, RHOA vs. CDH1, CTNNA1, CTNNB1, CTNNA3	0.424766	-0.138227	251	258	0.587772	15.0129	1	199	0.487113	0.684738	5	281	0.443061	0.00553603
CDH2, FN1, CITED2, MKI67 vs. CDH1, CTNNA1, CTNNB1, CTNNA3	0.662364	0.0753118	243	266	0.94954	-0.0277289	26	174	0.96647	0.0176684	16	270	0.891974	0.00360754
CDH2, FN1, CITED2, RHOA vs. CDH1, CTNNA1, CTNNB1, CTNNA3	0.308238	-0.176061	219	290	0.341546	16.0327	3	197	0.685557	0.404071	4	282	0.339474	0.00553603
CDH2, FN1, MKI67, RHOA vs. CDH1, CTNNA1, CTNNB1, CTNNA3	0.0622657	0.325463	238	271	0.888084	-0.0616408	25	175	0.96647	0.0176684	16	270	0.247845	0.00360754
CDH2, TGFB3, CITED2, MKI67 vs. CDH1, CTNNA1, CTNNB1, CTNNA3	0.396662	-0.146472	248	261	1	0	200	NA	1	0	286	NA	1	0.00553603
CDH2, TGFB3, CITED2, RHOA vs. CDH1, CTNNA1, CTNNB1, CTNNA3	0.041257	-0.351903	234	275	1	0	200	NA	1	0	286	NA	1	0.00360754
CDH2, TGFB3, MKI67, RHOA vs. CDH1, CTNNA1, CTNNB1, CTNNA3	0.724153	-0.0610102	243	266	1	0	200	NA	1	0	286	NA	1	0.00553603
CDH2, CITED2, MKI67, RHOA vs. CDH1, CTNNA1, CTNNB1, CTNNA3	0.51807	-0.111284	238	271	1	0	200	NA	1	0	286	NA	1	0.00360754
ACTA2, FN1, TGFB3, CITED2 vs. CDH1, CTNNA1, CTNNB1, CTNNA3	0.482678	-0.120954	248	261	0.244562	17.0473	5	195	1	0	286	NA	1	0.00553603
ACTA2, FN1, TGFB3, MKI67 vs. CDH1, CTNNA1, CTNNB1, CTNNA3	0.374768	0.152975	262	247	0.204318	0.741503	23	177	1	0	286	NA	1	0.00360754
ACTA2, FN1, TGFB3, RHOA vs. CDH1, CTNNA1, CTNNB1, CTNNA3	0.50854	-0.11415	258	251	0.587772	15.0129	1	199	1	0	286	NA	1	0.00553603
ACTA2, FN1, CITED2, MKI67 vs. CDH1, CTNNA1, CTNNB1, CTNNA3	0.856833	-0.0311957	239	270	0.152049	0.831592	25	175	1	0	286	NA	1	0.00360754
ACTA2, FN1, CITED2, RHOA vs. CDH1, CTNNA1, CTNNB1, CTNNA3	0.24466	-0.200858	237	272	0.244562	17.0473	5	195	1	0	286	NA	1	0.00553603
ACTA2, FN1, MKI67, RHOA vs. CDH1, CTNNA1, CTNNB1, CTNNA3	0.153032	0.246802	259	250	0.204318	0.741503	23	177	1	0	286	NA	1	0.00360754
ACTA2, TGFB3, CITED2, MKI67 vs. CDH1, CTNNA1, CTNNB1, CTNNA3	0.274692	-0.189728	256	253	0.577199	15.0137	1	199	1	0	286	NA	1	0.00553603
ACTA2, TGFB3, CITED2, RHOA vs. CDH1, CTNNA1, CTNNB1, CTNNA3	0.0837121	-0.299056	243	266	1	0	200	NA	1	0	286	NA	1	0.00360754
ACTA2, TGFB3, MKI67, RHOA vs. CDH1, CTNNA1, CTNNB1, CTNNA3	0.635225	-0.0820809	249	260	1	0	200	NA	1	0	286	NA	1	0.00553603
ACTA2, CITED2, MKI67, RHOA vs. CDH1, CTNNA1, CTNNB1, CTNNA3	0.708738	-0.0643771	246	263	0.577199	15.0137	1	199	1	0	286	NA	1	0.00360754
FN1, TGFB3, CITED2, MKI67 vs. CDH1, CTNNA1, CTNNB1, CTNNA3	0.634875	-0.0820525	246	263	1	0	200	NA	1	0	286	NA	1	0.00553603
FN1, TGFB3, CITED2, RHOA vs. CDH1, CTNNA1, CTNNB1, CTNNA3	0.045427	-0.345436	235	274	1	0	200	NA	1	0	286	NA	1	0.00360754
FN1, TGFB3, MKI67, RHOA vs. CDH1, CTNNA1, CTNNB1, CTNNA3	0.430696	0.136118	263	246	1	0	200	NA	1	0	286	NA	1	0.00553603
FN1, CITED2, MKI67, RHOA vs. CDH1, CTNNA1, CTNNB1, CTNNA3	0.985336	-0.00317598	228	281	1	0	200	NA	1	0	286	NA	1	0.00360754
TGFB3, CITED2, MKI67, RHOA vs. CDH1, CTNNA1, CTNNB1, CTNNA3	0.0270947	-0.382882	249	260	1	0	200	NA	1	0	286	NA	1	0.00553603
GRHL2, CDH2, ACTA2, FN1, TGFB3 vs. CDH1, CTNNA1	0.487475	-0.119551	243	266	0.0487232	-0.996561	10	190	1	0	286	NA	1	0.00360754
GRHL2, CDH2, ACTA2, FN1, TGFB3 vs. CDH1, CTNNB1	0.903665	-0.0208447	248	261	0.449082	0.748725	198	2	0.959493	-0.01617	30	256	0.954624	0.00553603
GRHL2, CDH2, ACTA2, FN1, TGFB3 vs. CDH1, CTNNA3	0.676365	0.0718697	259	250	0.566556	-0.1925	51	149	1	0	286	NA	1	0.00360754
GRHL2, CDH2, ACTA2, FN1, TGFB3 vs. CTNNA1, CTNNB1	0.180215	0.231141	259	250	0.079639	0.568807	157	43	1	0	286	NA	1	0.00553603
GRHL2, CDH2, ACTA2, FN1, TGFB3 vs. CTNNA1, CTNNA3	0.642998	-0.0802709	264	245	1	0	200	NA	1	0	286	NA	1	0.00360754
GRHL2, CDH2, ACTA2, FN1, TGFB3 vs. CTNNB1, CTNNA3	0.0611063	0.323312	252	257	0.0174663	0.941182	184	16	0.386142	0.502251	13	273	0.0255777	0.00553603
GRHL2, CDH2, ACTA2, FN1, CITED2 vs. CDH1, CTNNA1	0.22658	-0.207859	227	282	0.0487232	-0.996561	10	190	1	0	286	NA	1	0.00360754
GRHL2, CDH2, ACTA2, FN1, CITED2 vs. CDH1, CTNNB1	0.345126	-0.163006	234	275	0.449082	0.748725	198	2	0.950484	-0.0125453	101	185	0.52717	0.00553603
GRHL2, CDH2, ACTA2, FN1, CITED2 vs. CDH1, CTNNA3	0.91267	-0.0188817	244	265	0.566556	-0.1925	51	149	1	0	286	NA	1	0.00360754
GRHL2, CDH2, ACTA2, FN1, CITED2 vs. CTNNA1, CTNNB1	0.25783	0.195915	252	257	0.166387	0.462414	158	42	0.144604	-0.563237	12	274	0.135183	0.00553603
GRHL2, CDH2, ACTA2, FN1, CITED2 vs. CTNNA1, CTNNA3	0.904002	-0.0208831	256	253	1	0	200	NA	1	0	286	NA	1	0.00360754
GRHL2, CDH2, ACTA2, FN1, CITED2 vs. CTNNB1, CTNNA3	0.197119	0.223725	246	263	0.137198	0.690634	187	13	0.541703	0.143492	67	219	0.161988	0.00553603
GRHL2, CDH2, ACTA2, FN1, MKI67 vs. CDH1, CTNNA1	0.766401	-0.0512423	249	260	0.0487232	-0.996561	10	190	0.893971	-0.133824	2	284	0.76034	0.00360754
GRHL2, CDH2, ACTA2, FN1, MKI67 vs. CDH1, CTNNB1	0.502411	0.116136	244	265	0.678347	-15.0091	199	1	0.117724	0.308584	127	159	0.405642	0.00553603
GRHL2, CDH2, ACTA2, FN1, MKI67 vs. CDH1, CTNNA3	0.125406	0.263724	258	251	0.618671	-0.162991	55	145	0.538152	0.609087	4	282	0.160953	0.00360754
GRHL2, CDH2, ACTA2, FN1, MKI67 vs. CTNNA1, CTNNB1	0.00828573	0.459314	258	251	0.0714654	0.599728	161	39	0.224518	0.370073	40	246	0.00295172	0.00553603
GRHL2, CDH2, ACTA2, FN1, MKI67 vs. CTNNA1, CTNNA3	0.0208346	0.398884	271	238	1	0	200	NA	0.490058	15.0072	1	285	1	0.00360754
GRHL2, CDH2, ACTA2, FN1, MKI67 vs. CTNNB1, CTNNA3	0.00955708	0.449234	253	256	0.00253076	1.17332	186	14	0.164944	0.285235	106	180	0.00122146	0.00553603
GRHL2, CDH2, ACTA2, FN1, RHOA vs. CDH1, CTNNA1	0.568934	-0.0981042	237	272	0.0487232	-0.996561	10	190	1	0	286	NA	1	0.00360754
GRHL2, CDH2, ACTA2, FN1, RHOA vs. CDH1, CTNNB1	0.891332	0.0235602	240	269	0.449082	0.748725	198	2	0.693139	0.180507	15	271	0.898884	0.00553603
GRHL2, CDH2, ACTA2, FN1, RHOA vs. CDH1, CTNNA3	0.460121	0.127372	247	262	0.566556	-0.1925	51	149	1	0	286	NA	1	0.00360754
GRHL2, CDH2, ACTA2, FN1, RHOA vs. CTNNA1, CTNNB1	0.0708353	0.312871	256	253	0.079639	0.568807	157	43	1	0	286	NA	1	0.00553603
GRHL2, CDH2, ACTA2, FN1, RHOA vs. CTNNA1, CTNNA3	0.154934	0.245517	252	257	1	0	200	NA	1	0	286	NA	1	0.00360754
GRHL2, CDH2, ACTA2, FN1, RHOA vs. CTNNB1, CTNNA3	0.00230887	0.5326	250	259	0.0174663	0.941182	184	16	0.980214	0.0177048	6	280	0.00634175	0.00553603
GRHL2, CDH2, ACTA2, TGFB3, CITED2 vs. CDH1, CTNNA1	0.127631	-0.262515	246	263	1	0	200	NA	1	0	286	NA	1	0.00360754
GRHL2, CDH2, ACTA2, TGFB3, CITED2 vs. CDH1, CTNNB1	0.138855	-0.256613	247	262	0.305114	-0.352798	141	59	0.494959	-0.237174	21	265	0.130695	0.00553603
GRHL2, CDH2, ACTA2, TGFB3, CITED2 vs. CDH1, CTNNA3	0.795678	-0.044618	257	252	0.512057	15.0229	1	199	1	0	286	NA	1	0.00360754
GRHL2, CDH2, ACTA2, TGFB3, CITED2 vs. CTNNA1, CTNNB1	0.562071	-0.100644	262	247	0.261201	-1.085	2	198	1	0	286	NA	1	0.00553603
GRHL2, CDH2, ACTA2, TGFB3, CITED2 vs. CTNNA1, CTNNA3	0.040592	-0.359922	266	243	1	0	200	NA	1	0	286	NA	1	0.00360754
GRHL2, CDH2, ACTA2, TGFB3, CITED2 vs. CTNNB1, CTNNA3	0.391919	-0.148514	252	257	0.723251	-0.211189	11	189	0.606752	0.365404	8	278	0.474794	0.00553603
GRHL2, CDH2, ACTA2, TGFB3, MKI67 vs. CDH1, CTNNA1	0.309701	-0.17516	247	262	1	0	200	NA	1	0	286	NA	1	0.00360754
GRHL2, CDH2, ACTA2, TGFB3, MKI67 vs. CDH1, CTNNB1	0.861704	-0.0301333	251	258	0.167746	0.707789	190	10	0.589259	0.19815	25	261	0.814333	0.00553603
GRHL2, CDH2, ACTA2, TGFB3, MKI67 vs. CDH1, CTNNA3	0.758667	0.0529138	256	253	0.593687	-0.534053	3	197	1	0	286	NA	1	0.00360754
GRHL2, CDH2, ACTA2, TGFB3, MKI67 vs. CTNNA1, CTNNB1	0.194954	0.224169	262	247	0.0423911	0.861978	48	152	1	0	286	NA	1	0.00553603
GRHL2, CDH2, ACTA2, TGFB3, MKI67 vs. CTNNA1, CTNNA3	0.706829	-0.0656942	268	241	1	0	200	NA	1	0	286	NA	1	0.00360754
GRHL2, CDH2, ACTA2, TGFB3, MKI67 vs. CTNNB1, CTNNA3	0.155533	0.245702	256	253	0.0149825	0.709327	117	83	0.269699	1.05882	7	279	0.0600277	0.00553603
GRHL2, CDH2, ACTA2, TGFB3, RHOA vs. CDH1, CTNNA1	0.215626	-0.213538	249	260	1	0	200	NA	1	0	286	NA	1	0.00360754
GRHL2, CDH2, ACTA2, TGFB3, RHOA vs. CDH1, CTNNB1	0.41719	-0.139772	249	260	0.971126	-0.0106806	99	101	0.300117	-0.470488	9	277	0.512502	0.00553603
GRHL2, CDH2, ACTA2, TGFB3, RHOA vs. CDH1, CTNNA3	0.951868	0.0103942	257	252	1	0	200	NA	1	0	286	NA	1	0.00360754
GRHL2, CDH2, ACTA2, TGFB3, RHOA vs. CTNNA1, CTNNB1	0.282953	0.185568	265	244	1	0	200	NA	1	0	286	NA	1	0.00553603
GRHL2, CDH2, ACTA2, TGFB3, RHOA vs. CTNNA1, CTNNA3	0.21747	-0.213287	258	251	1	0	200	NA	1	0	286	NA	1	0.00360754
GRHL2, CDH2, ACTA2, TGFB3, RHOA vs. CTNNB1, CTNNA3	0.800554	0.0437269	254	255	0.643074	15.01	1	199	0.490058	15.0072	1	285	0.804323	0.00553603
GRHL2, CDH2, ACTA2, CITED2, MKI67 vs. CDH1, CTNNA1	0.127365	-0.263559	241	268	1	0	200	NA	1	0	286	NA	1	0.00360754
GRHL2, CDH2, ACTA2, CITED2, MKI67 vs. CDH1, CTNNB1	0.135721	-0.257749	249	260	0.0724211	0.913487	191	9	0.0425192	0.557758	58	228	0.035237	0.00553603
GRHL2, CDH2, ACTA2, CITED2, MKI67 vs. CDH1, CTNNA3	0.336917	-0.166656	256	253	0.774391	0.289321	5	195	1	0	286	NA	1	0.00360754
GRHL2, CDH2, ACTA2, CITED2, MKI67 vs. CTNNA1, CTNNB1	0.272126	0.189181	257	252	0.088299	0.686342	49	151	0.490058	15.0072	1	285	0.199382	0.00553603
GRHL2, CDH2, ACTA2, CITED2, MKI67 vs. CTNNA1, CTNNA3	0.630732	-0.0834942	267	242	1	0	200	NA	1	0	286	NA	1	0.00360754
GRHL2, CDH2, ACTA2, CITED2, MKI67 vs. CTNNB1, CTNNA3	0.252964	0.197374	244	265	0.0181281	0.689644	116	84	0.880269	0.0500251	27	259	0.240163	0.00553603
GRHL2, CDH2, ACTA2, CITED2, RHOA vs. CDH1, CTNNA1	0.0797782	-0.302482	239	270	1	0	200	NA	1	0	286	NA	1	0.00360754
GRHL2, CDH2, ACTA2, CITED2, RHOA vs. CDH1, CTNNB1	0.181382	-0.229984	239	270	0.318161	-0.318656	128	72	0.661878	-0.200009	11	275	0.203458	0.00553603
GRHL2, CDH2, ACTA2, CITED2, RHOA vs. CDH1, CTNNA3	0.633403	-0.0824873	238	271	0.512057	15.0229	1	199	1	0	286	NA	1	0.00360754
GRHL2, CDH2, ACTA2, CITED2, RHOA vs. CTNNA1, CTNNB1	0.794307	0.044916	248	261	0.261201	-1.085	2	198	1	0	286	NA	1	0.00553603
GRHL2, CDH2, ACTA2, CITED2, RHOA vs. CTNNA1, CTNNA3	0.795008	-0.0447468	248	261	1	0	200	NA	1	0	286	NA	1	0.00360754
GRHL2, CDH2, ACTA2, CITED2, RHOA vs. CTNNB1, CTNNA3	0.302924	0.178285	237	272	0.605975	-0.30711	10	190	0.70763	0.37463	4	282	0.391258	0.00553603
GRHL2, CDH2, ACTA2, MKI67, RHOA vs. CDH1, CTNNA1	0.231784	-0.206595	241	268	1	0	200	NA	1	0	286	NA	1	0.00360754
GRHL2, CDH2, ACTA2, MKI67, RHOA vs. CDH1, CTNNB1	0.815718	0.0401796	241	268	1.49414e-05	1.47856	185	15	0.693139	0.180507	15	271	0.563372	0.00553603
GRHL2, CDH2, ACTA2, MKI67, RHOA vs. CDH1, CTNNA3	0.658267	0.0764637	248	261	0.593687	-0.534053	3	197	1	0	286	NA	1	0.00360754
GRHL2, CDH2, ACTA2, MKI67, RHOA vs. CTNNA1, CTNNB1	0.17433	0.235472	244	265	0.0423911	0.861978	48	152	1	0	286	NA	1	0.00553603
GRHL2, CDH2, ACTA2, MKI67, RHOA vs. CTNNA1, CTNNA3	0.661726	0.0753772	255	254	1	0	200	NA	1	0	286	NA	1	0.00360754
GRHL2, CDH2, ACTA2, MKI67, RHOA vs. CTNNB1, CTNNA3	0.0337728	0.370367	235	274	0.0181281	0.689644	116	84	0.229757	16.0217	3	283	0.00964643	0.00553603
GRHL2, CDH2, FN1, TGFB3, CITED2 vs. CDH1, CTNNA1	0.0637235	-0.319442	245	264	1	0	200	NA	1	0	286	NA	1	0.00360754
GRHL2, CDH2, FN1, TGFB3, CITED2 vs. CDH1, CTNNB1	0.185886	-0.228593	241	268	0.305114	-0.352798	141	59	0.920344	-0.0199827	106	180	0.294511	0.00553603
GRHL2, CDH2, FN1, TGFB3, CITED2 vs. CDH1, CTNNA3	0.270326	-0.189976	250	259	0.512057	15.0229	1	199	1	0	286	NA	1	0.00360754
GRHL2, CDH2, FN1, TGFB3, CITED2 vs. CTNNA1, CTNNB1	0.940239	0.0129622	259	250	0.261201	-1.085	2	198	0.144604	-0.563237	12	274	0.849352	0.00553603
GRHL2, CDH2, FN1, TGFB3, CITED2 vs. CTNNA1, CTNNA3	0.108088	-0.281537	262	247	1	0	200	NA	1	0	286	NA	1	0.00360754
GRHL2, CDH2, FN1, TGFB3, CITED2 vs. CTNNB1, CTNNA3	0.53792	-0.106653	242	267	0.723251	-0.211189	11	189	0.359937	0.215039	70	216	0.541858	0.00553603
GRHL2, CDH2, FN1, TGFB3, MKI67 vs. CDH1, CTNNA1	0.412349	-0.141456	251	258	1	0	200	NA	0.893971	-0.133824	2	284	1	0.00360754
GRHL2, CDH2, FN1, TGFB3, MKI67 vs. CDH1, CTNNB1	0.406902	0.143545	249	260	0.167746	0.707789	190	10	0.221359	0.23899	132	154	0.264553	0.00553603
GRHL2, CDH2, FN1, TGFB3, MKI67 vs. CDH1, CTNNA3	0.629168	0.0831417	254	255	0.112752	-1.09412	4	196	0.538152	0.609087	4	282	0.538349	0.00360754
GRHL2, CDH2, FN1, TGFB3, MKI67 vs. CTNNA1, CTNNB1	0.0135932	0.42786	265	244	0.0363708	0.887177	49	151	0.224518	0.370073	40	246	0.00411251	0.00553603
GRHL2, CDH2, FN1, TGFB3, MKI67 vs. CTNNA1, CTNNA3	0.217069	0.213575	273	236	1	0	200	NA	0.490058	15.0072	1	285	1	0.00360754
GRHL2, CDH2, FN1, TGFB3, MKI67 vs. CTNNB1, CTNNA3	0.0930635	0.289875	263	246	0.0128907	0.724521	118	82	0.0966768	0.340752	109	177	0.0201352	0.00553603
GRHL2, CDH2, FN1, TGFB3, RHOA vs. CDH1, CTNNA1	0.345232	-0.162775	248	261	1	0	200	NA	1	0	286	NA	1	0.00360754
GRHL2, CDH2, FN1, TGFB3, RHOA vs. CDH1, CTNNB1	0.747363	-0.0554788	244	265	0.971126	-0.0106806	99	101	0.959493	-0.01617	30	256	0.932621	0.00553603
GRHL2, CDH2, FN1, TGFB3, RHOA vs. CDH1, CTNNA3	0.974739	-0.00545651	244	265	1	0	200	NA	1	0	286	NA	1	0.00360754
GRHL2, CDH2, FN1, TGFB3, RHOA vs. CTNNA1, CTNNB1	0.0780167	0.305121	260	249	1	0	200	NA	1	0	286	NA	1	0.00553603
GRHL2, CDH2, FN1, TGFB3, RHOA vs. CTNNA1, CTNNA3	0.952317	-0.0103067	251	258	1	0	200	NA	1	0	286	NA	1	0.00360754
GRHL2, CDH2, FN1, TGFB3, RHOA vs. CTNNB1, CTNNA3	0.179828	0.232263	250	259	0.643074	15.01	1	199	0.386142	0.502251	13	273	0.192463	0.00553603
GRHL2, CDH2, FN1, CITED2, MKI67 vs. CDH1, CTNNA1	0.313747	-0.174541	250	259	1	0	200	NA	0.893971	-0.133824	2	284	1	0.00360754
GRHL2, CDH2, FN1, CITED2, MKI67 vs. CDH1, CTNNB1	0.781628	-0.0477324	250	259	0.0724211	0.913487	191	9	0.983518	-0.00410847	174	112	0.852014	0.00553603
GRHL2, CDH2, FN1, CITED2, MKI67 vs. CDH1, CTNNA3	0.704732	-0.0655135	246	263	0.396137	-0.605326	5	195	0.538152	0.609087	4	282	0.684323	0.00360754
GRHL2, CDH2, FN1, CITED2, MKI67 vs. CTNNA1, CTNNB1	0.0368748	0.360616	257	252	0.0768216	0.71149	50	150	0.687099	0.101863	52	234	0.0341967	0.00553603
GRHL2, CDH2, FN1, CITED2, MKI67 vs. CTNNA1, CTNNA3	0.448509	0.130577	255	254	1	0	200	NA	0.490058	15.0072	1	285	1	0.00360754
GRHL2, CDH2, FN1, CITED2, MKI67 vs. CTNNB1, CTNNA3	0.0199835	0.403387	247	262	0.0156703	0.704741	117	83	0.024752	0.434087	148	138	0.00180377	0.00553603
GRHL2, CDH2, FN1, CITED2, RHOA vs. CDH1, CTNNA1	0.0267428	-0.383499	238	271	1	0	200	NA	1	0	286	NA	1	0.00360754
GRHL2, CDH2, FN1, CITED2, RHOA vs. CDH1, CTNNB1	0.55711	-0.101114	241	268	0.318161	-0.318656	128	72	0.950484	-0.0125453	101	185	0.694459	0.00553603
GRHL2, CDH2, FN1, CITED2, RHOA vs. CDH1, CTNNA3	0.703501	-0.0659061	232	277	0.512057	15.0229	1	199	1	0	286	NA	1	0.00360754
GRHL2, CDH2, FN1, CITED2, RHOA vs. CTNNA1, CTNNB1	0.170374	0.239663	236	273	0.261201	-1.085	2	198	0.144604	-0.563237	12	274	0.0932488	0.00553603
GRHL2, CDH2, FN1, CITED2, RHOA vs. CTNNA1, CTNNA3	0.769626	0.0505124	239	270	1	0	200	NA	1	0	286	NA	1	0.00360754
GRHL2, CDH2, FN1, CITED2, RHOA vs. CTNNB1, CTNNA3	0.178802	0.236533	221	288	0.605975	-0.30711	10	190	0.541703	0.143492	67	219	0.217625	0.00553603
GRHL2, CDH2, FN1, MKI67, RHOA vs. CDH1, CTNNA1	0.853084	-0.0320355	252	257	1	0	200	NA	0.893971	-0.133824	2	284	1	0.00360754
GRHL2, CDH2, FN1, MKI67, RHOA vs. CDH1, CTNNB1	0.30135	0.17957	233	276	1.49414e-05	1.47856	185	15	0.117724	0.308584	127	159	0.0492843	0.00553603
GRHL2, CDH2, FN1, MKI67, RHOA vs. CDH1, CTNNA3	0.236881	0.204972	245	264	0.112752	-1.09412	4	196	0.538152	0.609087	4	282	0.188019	0.00360754
GRHL2, CDH2, FN1, MKI67, RHOA vs. CTNNA1, CTNNB1	0.00857241	0.458404	251	258	0.0363708	0.887177	49	151	0.224518	0.370073	40	246	0.00250285	0.00553603
GRHL2, CDH2, FN1, MKI67, RHOA vs. CTNNA1, CTNNA3	0.118832	0.26955	246	263	1	0	200	NA	0.490058	15.0072	1	285	1	0.00360754
GRHL2, CDH2, FN1, MKI67, RHOA vs. CTNNB1, CTNNA3	0.0103926	0.450129	232	277	0.0156703	0.704741	117	83	0.164944	0.285235	106	180	0.00203975	0.00553603
GRHL2, CDH2, TGFB3, CITED2, MKI67 vs. CDH1, CTNNA1	0.0155399	-0.420178	247	262	1	0	200	NA	1	0	286	NA	1	0.00360754
GRHL2, CDH2, TGFB3, CITED2, MKI67 vs. CDH1, CTNNB1	0.111246	-0.275101	251	258	0.586542	-0.17791	138	62	0.141641	0.377667	62	224	0.0799513	0.00553603
GRHL2, CDH2, TGFB3, CITED2, MKI67 vs. CDH1, CTNNA3	0.0865753	-0.299268	263	246	1	0	200	NA	1	0	286	NA	1	0.00360754
GRHL2, CDH2, TGFB3, CITED2, MKI67 vs. CTNNA1, CTNNB1	0.970278	-0.0064159	259	250	0.577199	15.0137	1	199	0.490058	15.0072	1	285	0.964081	0.00553603
GRHL2, CDH2, TGFB3, CITED2, MKI67 vs. CTNNA1, CTNNA3	0.0765731	-0.307557	254	255	1	0	200	NA	1	0	286	NA	1	0.00360754
GRHL2, CDH2, TGFB3, CITED2, MKI67 vs. CTNNB1, CTNNA3	0.891559	0.023488	247	262	0.605975	-0.30711	10	190	0.658467	0.146688	29	257	0.907855	0.00553603
GRHL2, CDH2, TGFB3, CITED2, RHOA vs. CDH1, CTNNA1	0.0429602	-0.350339	246	263	1	0	200	NA	1	0	286	NA	1	0.00360754
GRHL2, CDH2, TGFB3, CITED2, RHOA vs. CDH1, CTNNB1	0.0232532	-0.390941	240	269	0.365264	-0.268584	76	124	0.494959	-0.237174	21	265	0.0262024	0.00553603
GRHL2, CDH2, TGFB3, CITED2, RHOA vs. CDH1, CTNNA3	0.149184	-0.249343	244	265	1	0	200	NA	1	0	286	NA	1	0.00360754
GRHL2, CDH2, TGFB3, CITED2, RHOA vs. CTNNA1, CTNNB1	0.37064	-0.154032	245	264	1	0	200	NA	1	0	286	NA	1	0.00553603
GRHL2, CDH2, TGFB3, CITED2, RHOA vs. CTNNA1, CTNNA3	0.214395	-0.213712	242	267	1	0	200	NA	1	0	286	NA	1	0.00360754
GRHL2, CDH2, TGFB3, CITED2, RHOA vs. CTNNB1, CTNNA3	0.9214	0.0170263	235	274	1	0	200	NA	0.606752	0.365404	8	278	1	0.00553603
GRHL2, CDH2, TGFB3, MKI67, RHOA vs. CDH1, CTNNA1	0.0592528	-0.327243	250	259	1	0	200	NA	1	0	286	NA	1	0.00360754
GRHL2, CDH2, TGFB3, MKI67, RHOA vs. CDH1, CTNNB1	0.597749	-0.0908346	244	265	0.183395	0.39957	94	106	0.589259	0.19815	25	261	0.54671	0.00553603
GRHL2, CDH2, TGFB3, MKI67, RHOA vs. CDH1, CTNNA3	0.878506	-0.0264242	253	256	1	0	200	NA	1	0	286	NA	1	0.00360754
GRHL2, CDH2, TGFB3, MKI67, RHOA vs. CTNNA1, CTNNB1	0.419552	0.139069	258	251	1	0	200	NA	1	0	286	NA	1	0.00553603
GRHL2, CDH2, TGFB3, MKI67, RHOA vs. CTNNA1, CTNNA3	0.812295	-0.0409282	251	258	1	0	200	NA	1	0	286	NA	1	0.00360754
GRHL2, CDH2, TGFB3, MKI67, RHOA vs. CTNNB1, CTNNA3	0.134341	0.258838	247	262	1	0	200	NA	0.269699	1.05882	7	279	1	0.00553603
GRHL2, CDH2, CITED2, MKI67, RHOA vs. CDH1, CTNNA1	0.0393955	-0.355877	236	273	1	0	200	NA	1	0	286	NA	1	0.00360754
GRHL2, CDH2, CITED2, MKI67, RHOA vs. CDH1, CTNNB1	0.705081	-0.0651707	243	266	0.764236	0.0898216	122	78	0.0425192	0.557758	58	228	0.563745	0.00553603
GRHL2, CDH2, CITED2, MKI67, RHOA vs. CDH1, CTNNA3	0.609006	-0.0883952	245	264	1	0	200	NA	1	0	286	NA	1	0.00360754
GRHL2, CDH2, CITED2, MKI67, RHOA vs. CTNNA1, CTNNB1	0.408206	0.143446	239	270	0.577199	15.0137	1	199	0.490058	15.0072	1	285	0.426099	0.00553603
GRHL2, CDH2, CITED2, MKI67, RHOA vs. CTNNA1, CTNNA3	0.902841	-0.0210246	242	267	1	0	200	NA	1	0	286	NA	1	0.00360754
GRHL2, CDH2, CITED2, MKI67, RHOA vs. CTNNB1, CTNNA3	0.0519648	0.342515	225	284	0.605975	-0.30711	10	190	0.880269	0.0500251	27	259	0.127317	0.00553603
GRHL2, ACTA2, FN1, TGFB3, CITED2 vs. CDH1, CTNNA1	0.637925	-0.0810291	245	264	1	0	200	NA	1	0	286	NA	1	0.00360754
GRHL2, ACTA2, FN1, TGFB3, CITED2 vs. CDH1, CTNNB1	0.494102	-0.117778	246	263	0.305114	-0.352798	141	59	0.627488	-0.168834	22	264	0.490932	0.00553603
GRHL2, ACTA2, FN1, TGFB3, CITED2 vs. CDH1, CTNNA3	0.452983	-0.129466	256	253	0.512057	15.0229	1	199	1	0	286	NA	1	0.00360754
GRHL2, ACTA2, FN1, TGFB3, CITED2 vs. CTNNA1, CTNNB1	0.805577	-0.042418	259	250	0.00760323	-1.72206	3	197	1	0	286	NA	1	0.00553603
GRHL2, ACTA2, FN1, TGFB3, CITED2 vs. CTNNA1, CTNNA3	0.214715	-0.214935	261	248	1	0	200	NA	1	0	286	NA	1	0.00360754
GRHL2, ACTA2, FN1, TGFB3, CITED2 vs. CTNNB1, CTNNA3	0.884768	-0.0249701	256	253	0.180477	-0.624841	14	186	0.606752	0.365404	8	278	0.846352	0.00553603
GRHL2, ACTA2, FN1, TGFB3, MKI67 vs. CDH1, CTNNA1	0.812138	0.0409741	247	262	1	0	200	NA	1	0	286	NA	1	0.00360754
GRHL2, ACTA2, FN1, TGFB3, MKI67 vs. CDH1, CTNNB1	0.219727	0.211285	259	250	0.338257	0.564775	191	9	0.493125	0.251268	26	260	0.208113	0.00553603
GRHL2, ACTA2, FN1, TGFB3, MKI67 vs. CDH1, CTNNA3	0.862496	0.0298926	266	243	0.31485	-0.980352	3	197	1	0	286	NA	1	0.00360754
GRHL2, ACTA2, FN1, TGFB3, MKI67 vs. CTNNA1, CTNNB1	0.145316	0.25085	267	242	0.0583894	0.75897	51	149	1	0	286	NA	1	0.00553603
GRHL2, ACTA2, FN1, TGFB3, MKI67 vs. CTNNA1, CTNNA3	0.351001	0.160986	269	240	1	0	200	NA	1	0	286	NA	1	0.00360754
GRHL2, ACTA2, FN1, TGFB3, MKI67 vs. CTNNB1, CTNNA3	0.114799	0.271188	266	243	0.0101125	0.74803	118	82	0.19745	1.21822	8	278	0.0337343	0.00553603
GRHL2, ACTA2, FN1, TGFB3, RHOA vs. CDH1, CTNNA1	0.723311	-0.0610491	250	259	1	0	200	NA	1	0	286	NA	1	0.00360754
GRHL2, ACTA2, FN1, TGFB3, RHOA vs. CDH1, CTNNB1	0.827784	-0.0374618	248	261	0.971126	-0.0106806	100	100	0.473829	-0.326711	10	276	0.893353	0.00553603
GRHL2, ACTA2, FN1, TGFB3, RHOA vs. CDH1, CTNNA3	0.57052	-0.0979147	258	251	1	0	200	NA	1	0	286	NA	1	0.00360754
GRHL2, ACTA2, FN1, TGFB3, RHOA vs. CTNNA1, CTNNB1	0.459295	0.127445	268	241	1	0	200	NA	1	0	286	NA	1	0.00553603
GRHL2, ACTA2, FN1, TGFB3, RHOA vs. CTNNA1, CTNNA3	0.641858	-0.0803371	260	249	1	0	200	NA	1	0	286	NA	1	0.00360754
GRHL2, ACTA2, FN1, TGFB3, RHOA vs. CTNNB1, CTNNA3	0.527935	0.108677	263	246	0.643074	15.01	1	199	0.327901	15.0145	2	284	0.504834	0.00553603
GRHL2, ACTA2, FN1, CITED2, MKI67 vs. CDH1, CTNNA1	0.970462	-0.0063781	247	262	1	0	200	NA	1	0	286	NA	1	0.00360754
GRHL2, ACTA2, FN1, CITED2, MKI67 vs. CDH1, CTNNB1	0.912555	-0.0189955	253	256	0.166936	0.807885	192	8	0.0302399	0.579544	62	224	0.708668	0.00553603
GRHL2, ACTA2, FN1, CITED2, MKI67 vs. CDH1, CTNNA3	0.693574	0.0678434	249	260	0.912927	0.110521	5	195	1	0	286	NA	1	0.00360754
GRHL2, ACTA2, FN1, CITED2, MKI67 vs. CTNNA1, CTNNB1	0.0761912	0.306593	262	247	0.210134	0.461862	53	147	0.327901	15.0145	2	284	0.0516673	0.00553603
GRHL2, ACTA2, FN1, CITED2, MKI67 vs. CTNNA1, CTNNA3	0.343895	0.163617	268	241	1	0	200	NA	1	0	286	NA	1	0.00360754
GRHL2, ACTA2, FN1, CITED2, MKI67 vs. CTNNB1, CTNNA3	0.0512871	0.336743	259	250	0.044179	0.585916	120	80	0.475375	0.236529	31	255	0.0295805	0.00553603
GRHL2, ACTA2, FN1, CITED2, RHOA vs. CDH1, CTNNA1	0.976326	-0.00512646	238	271	1	0	200	NA	1	0	286	NA	1	0.00360754
GRHL2, ACTA2, FN1, CITED2, RHOA vs. CDH1, CTNNB1	0.807821	-0.0419515	235	274	0.318161	-0.318656	128	72	0.971967	0.0160969	13	273	0.896872	0.00553603
GRHL2, ACTA2, FN1, CITED2, RHOA vs. CDH1, CTNNA3	0.826903	0.0378084	238	271	0.512057	15.0229	1	199	1	0	286	NA	1	0.00360754
GRHL2, ACTA2, FN1, CITED2, RHOA vs. CTNNA1, CTNNB1	0.377203	0.153293	244	265	0.00760323	-1.72206	3	197	1	0	286	NA	1	0.00553603
GRHL2, ACTA2, FN1, CITED2, RHOA vs. CTNNA1, CTNNA3	0.611797	0.0877474	241	268	1	0	200	NA	1	0	286	NA	1	0.00360754
GRHL2, ACTA2, FN1, CITED2, RHOA vs. CTNNB1, CTNNA3	0.136401	0.258519	248	261	0.126992	-0.709061	13	187	0.50197	0.662391	5	281	0.104987	0.00553603
GRHL2, ACTA2, FN1, MKI67, RHOA vs. CDH1, CTNNA1	0.169106	0.237398	254	255	1	0	200	NA	1	0	286	NA	1	0.00360754
GRHL2, ACTA2, FN1, MKI67, RHOA vs. CDH1, CTNNB1	0.13206	0.262598	238	271	3.6168e-05	1.47765	186	14	0.45815	0.338217	17	269	0.03116	0.00553603
GRHL2, ACTA2, FN1, MKI67, RHOA vs. CDH1, CTNNA3	0.0221772	0.397223	246	263	0.31485	-0.980352	3	197	1	0	286	NA	1	0.00360754
GRHL2, ACTA2, FN1, MKI67, RHOA vs. CTNNA1, CTNNB1	0.00378411	0.50388	260	249	0.0583894	0.75897	51	149	1	0	286	NA	1	0.00553603
GRHL2, ACTA2, FN1, MKI67, RHOA vs. CTNNA1, CTNNA3	0.0166735	0.415166	246	263	1	0	200	NA	1	0	286	NA	1	0.00360754
GRHL2, ACTA2, FN1, MKI67, RHOA vs. CTNNB1, CTNNA3	9.66173e-05	0.693175	240	269	0.0123771	0.728255	117	83	0.119314	16.0364	5	281	9.48828e-06	0.00553603
GRHL2, ACTA2, TGFB3, CITED2, MKI67 vs. CDH1, CTNNA1	0.456966	-0.128164	249	260	1	0	200	NA	1	0	286	NA	1	0.00360754
GRHL2, ACTA2, TGFB3, CITED2, MKI67 vs. CDH1, CTNNB1	0.322407	-0.171796	258	251	0.586542	-0.17791	138	62	0.806958	0.0955039	20	266	0.44291	0.00553603
GRHL2, ACTA2, TGFB3, CITED2, MKI67 vs. CDH1, CTNNA3	0.2205	-0.212737	264	245	0.577199	15.0137	1	199	1	0	286	NA	1	0.00360754
GRHL2, ACTA2, TGFB3, CITED2, MKI67 vs. CTNNA1, CTNNB1	0.609837	-0.0884437	264	245	0.577199	15.0137	1	199	1	0	286	NA	1	0.00553603
GRHL2, ACTA2, TGFB3, CITED2, MKI67 vs. CTNNA1, CTNNA3	0.0432697	-0.356488	267	242	1	0	200	NA	1	0	286	NA	1	0.00360754
GRHL2, ACTA2, TGFB3, CITED2, MKI67 vs. CTNNB1, CTNNA3	0.825315	-0.0382352	257	252	0.605975	-0.30711	10	190	0.515665	0.642032	5	281	0.827028	0.00553603
GRHL2, ACTA2, TGFB3, CITED2, RHOA vs. CDH1, CTNNA1	0.224286	-0.20915	246	263	1	0	200	NA	1	0	286	NA	1	0.00360754
GRHL2, ACTA2, TGFB3, CITED2, RHOA vs. CDH1, CTNNB1	0.0232941	-0.39208	245	264	0.365264	-0.268584	77	123	0.473829	-0.326711	10	276	0.0253436	0.00553603
GRHL2, ACTA2, TGFB3, CITED2, RHOA vs. CDH1, CTNNA3	0.348773	-0.161833	259	250	1	0	200	NA	1	0	286	NA	1	0.00360754
GRHL2, ACTA2, TGFB3, CITED2, RHOA vs. CTNNA1, CTNNB1	0.0794808	-0.306104	262	247	1	0	200	NA	1	0	286	NA	1	0.00553603
GRHL2, ACTA2, TGFB3, CITED2, RHOA vs. CTNNA1, CTNNA3	0.0695576	-0.315039	257	252	1	0	200	NA	1	0	286	NA	1	0.00360754
GRHL2, ACTA2, TGFB3, CITED2, RHOA vs. CTNNB1, CTNNA3	0.849067	-0.0329324	256	253	1	0	200	NA	0.327901	15.0145	2	284	1	0.00553603
GRHL2, ACTA2, TGFB3, MKI67, RHOA vs. CDH1, CTNNA1	0.544256	-0.104461	251	258	1	0	200	NA	1	0	286	NA	1	0.00360754
GRHL2, ACTA2, TGFB3, MKI67, RHOA vs. CDH1, CTNNB1	0.952034	0.0103613	245	264	0.183395	0.39957	95	105	0.473829	-0.326711	10	276	0.913835	0.00553603
GRHL2, ACTA2, TGFB3, MKI67, RHOA vs. CDH1, CTNNA3	0.896398	0.0224352	261	248	1	0	200	NA	1	0	286	NA	1	0.00360754
GRHL2, ACTA2, TGFB3, MKI67, RHOA vs. CTNNA1, CTNNB1	0.563177	0.0999501	267	242	1	0	200	NA	1	0	286	NA	1	0.00553603
GRHL2, ACTA2, TGFB3, MKI67, RHOA vs. CTNNA1, CTNNA3	0.875954	0.0269178	264	245	1	0	200	NA	1	0	286	NA	1	0.00360754
GRHL2, ACTA2, TGFB3, MKI67, RHOA vs. CTNNB1, CTNNA3	0.142172	0.253167	263	246	1	0	200	NA	0.327901	15.0145	2	284	1	0.00553603
GRHL2, ACTA2, CITED2, MKI67, RHOA vs. CDH1, CTNNA1	0.202346	-0.220194	239	270	1	0	200	NA	1	0	286	NA	1	0.00360754
GRHL2, ACTA2, CITED2, MKI67, RHOA vs. CDH1, CTNNB1	0.61032	-0.0877479	245	264	0.764236	0.0898216	122	78	0.971967	0.0160969	13	273	0.828167	0.00553603
GRHL2, ACTA2, CITED2, MKI67, RHOA vs. CDH1, CTNNA3	0.652012	-0.0779221	242	267	0.577199	15.0137	1	199	1	0	286	NA	1	0.00360754
GRHL2, ACTA2, CITED2, MKI67, RHOA vs. CTNNA1, CTNNB1	0.775219	0.0491682	254	255	0.577199	15.0137	1	199	1	0	286	NA	1	0.00553603
GRHL2, ACTA2, CITED2, MKI67, RHOA vs. CTNNA1, CTNNA3	0.442558	-0.132418	251	258	1	0	200	NA	1	0	286	NA	1	0.00360754
GRHL2, ACTA2, CITED2, MKI67, RHOA vs. CTNNB1, CTNNA3	0.205111	0.218484	248	261	0.605975	-0.30711	10	190	0.229757	16.0217	3	283	0.176438	0.00553603
GRHL2, FN1, TGFB3, CITED2, MKI67 vs. CDH1, CTNNA1	0.533965	-0.107208	253	256	1	0	200	NA	1	0	286	NA	1	0.00360754
GRHL2, FN1, TGFB3, CITED2, MKI67 vs. CDH1, CTNNB1	0.701366	-0.0663191	249	260	0.586542	-0.17791	138	62	0.10471	0.407721	66	220	0.572753	0.00553603
GRHL2, FN1, TGFB3, CITED2, MKI67 vs. CDH1, CTNNA3	0.194899	-0.224122	253	256	1	0	200	NA	1	0	286	NA	1	0.00360754
GRHL2, FN1, TGFB3, CITED2, MKI67 vs. CTNNA1, CTNNB1	0.625524	0.0844332	252	257	0.577199	15.0137	1	199	0.327901	15.0145	2	284	0.584166	0.00553603
GRHL2, FN1, TGFB3, CITED2, MKI67 vs. CTNNA1, CTNNA3	0.518798	-0.112132	259	250	1	0	200	NA	1	0	286	NA	1	0.00360754
GRHL2, FN1, TGFB3, CITED2, MKI67 vs. CTNNB1, CTNNA3	0.556312	0.101766	249	260	0.605975	-0.30711	10	190	0.332419	0.320581	33	253	0.525273	0.00553603
GRHL2, FN1, TGFB3, CITED2, RHOA vs. CDH1, CTNNA1	0.211558	-0.215116	242	267	1	0	200	NA	1	0	286	NA	1	0.00360754
GRHL2, FN1, TGFB3, CITED2, RHOA vs. CDH1, CTNNB1	0.235955	-0.20388	242	267	0.365264	-0.268584	77	123	0.627488	-0.168834	22	264	0.257493	0.00553603
GRHL2, FN1, TGFB3, CITED2, RHOA vs. CDH1, CTNNA3	0.14171	-0.25333	246	263	1	0	200	NA	1	0	286	NA	1	0.00360754
GRHL2, FN1, TGFB3, CITED2, RHOA vs. CTNNA1, CTNNB1	0.90464	-0.0207222	244	265	1	0	200	NA	1	0	286	NA	1	0.00553603
GRHL2, FN1, TGFB3, CITED2, RHOA vs. CTNNA1, CTNNA3	0.19372	-0.224106	247	262	1	0	200	NA	1	0	286	NA	1	0.00360754
GRHL2, FN1, TGFB3, CITED2, RHOA vs. CTNNB1, CTNNA3	0.755392	-0.0538343	243	266	1	0	200	NA	0.606752	0.365404	8	278	1	0.00553603
GRHL2, FN1, TGFB3, MKI67, RHOA vs. CDH1, CTNNA1	0.902442	-0.0211459	254	255	1	0	200	NA	1	0	286	NA	1	0.00360754
GRHL2, FN1, TGFB3, MKI67, RHOA vs. CDH1, CTNNB1	0.233793	0.20727	236	273	0.183395	0.39957	95	105	0.493125	0.251268	26	260	0.193429	0.00553603
GRHL2, FN1, TGFB3, MKI67, RHOA vs. CDH1, CTNNA3	0.803766	0.0428202	246	263	1	0	200	NA	1	0	286	NA	1	0.00360754
GRHL2, FN1, TGFB3, MKI67, RHOA vs. CTNNA1, CTNNB1	0.0913508	0.292877	257	252	1	0	200	NA	1	0	286	NA	1	0.00553603
GRHL2, FN1, TGFB3, MKI67, RHOA vs. CTNNA1, CTNNA3	0.538093	0.106164	248	261	1	0	200	NA	1	0	286	NA	1	0.00360754
GRHL2, FN1, TGFB3, MKI67, RHOA vs. CTNNB1, CTNNA3	0.0483813	0.343614	244	265	1	0	200	NA	0.19745	1.21822	8	278	1	0.00553603
GRHL2, FN1, CITED2, MKI67, RHOA vs. CDH1, CTNNA1	0.383729	-0.150871	239	270	1	0	200	NA	1	0	286	NA	1	0.00360754
GRHL2, FN1, CITED2, MKI67, RHOA vs. CDH1, CTNNB1	0.481351	0.121978	236	273	0.764236	0.0898216	122	78	0.0302399	0.579544	62	224	0.332444	0.00553603
GRHL2, FN1, CITED2, MKI67, RHOA vs. CDH1, CTNNA3	0.746408	-0.0559483	238	271	1	0	200	NA	1	0	286	NA	1	0.00360754
GRHL2, FN1, CITED2, MKI67, RHOA vs. CTNNA1, CTNNB1	0.24133	0.203059	244	265	0.577199	15.0137	1	199	0.327901	15.0145	2	284	0.227701	0.00553603
GRHL2, FN1, CITED2, MKI67, RHOA vs. CTNNA1, CTNNA3	0.650584	0.0781329	240	269	1	0	200	NA	1	0	286	NA	1	0.00360754
GRHL2, FN1, CITED2, MKI67, RHOA vs. CTNNB1, CTNNA3	0.0449391	0.350659	233	276	0.605975	-0.30711	10	190	0.475375	0.236529	31	255	0.0598966	0.00553603
GRHL2, TGFB3, CITED2, MKI67, RHOA vs. CDH1, CTNNA1	0.0534035	-0.334758	245	264	1	0	200	NA	1	0	286	NA	1	0.00360754
GRHL2, TGFB3, CITED2, MKI67, RHOA vs. CDH1, CTNNB1	0.205073	-0.218542	249	260	0.820686	0.0701777	73	127	0.806958	0.0955039	20	266	0.364933	0.00553603
GRHL2, TGFB3, CITED2, MKI67, RHOA vs. CDH1, CTNNA3	0.0252858	-0.389179	252	257	1	0	200	NA	1	0	286	NA	1	0.00360754
GRHL2, TGFB3, CITED2, MKI67, RHOA vs. CTNNA1, CTNNB1	0.748471	-0.0552046	248	261	1	0	200	NA	1	0	286	NA	1	0.00553603
GRHL2, TGFB3, CITED2, MKI67, RHOA vs. CTNNA1, CTNNA3	0.159539	-0.243218	253	256	1	0	200	NA	1	0	286	NA	1	0.00360754
GRHL2, TGFB3, CITED2, MKI67, RHOA vs. CTNNB1, CTNNA3	0.731952	0.0590986	237	272	1	0	200	NA	0.515665	0.642032	5	281	1	0.00553603
CDH2, ACTA2, FN1, TGFB3, CITED2 vs. CDH1, CTNNA1	0.47539	-0.122902	243	266	0.0487232	-0.996561	10	190	1	0	286	NA	1	0.00360754
CDH2, ACTA2, FN1, TGFB3, CITED2 vs. CDH1, CTNNB1	0.412703	-0.140972	236	273	0.449082	0.748725	198	2	0.572702	-0.112666	101	185	0.428411	0.00553603
CDH2, ACTA2, FN1, TGFB3, CITED2 vs. CDH1, CTNNA3	0.99639	0.000779023	252	257	0.566556	-0.1925	51	149	1	0	286	NA	1	0.00360754
CDH2, ACTA2, FN1, TGFB3, CITED2 vs. CTNNA1, CTNNB1	0.635703	0.0817298	248	261	0.166387	0.462414	158	42	0.144604	-0.563237	12	274	0.433811	0.00553603
CDH2, ACTA2, FN1, TGFB3, CITED2 vs. CTNNA1, CTNNA3	0.780592	0.0479627	254	255	1	0	200	NA	1	0	286	NA	1	0.00360754
CDH2, ACTA2, FN1, TGFB3, CITED2 vs. CTNNB1, CTNNA3	0.525591	0.109501	243	266	0.137198	0.690634	187	13	0.310257	0.242134	68	218	0.38336	0.00553603
CDH2, ACTA2, FN1, TGFB3, MKI67 vs. CDH1, CTNNA1	0.663434	-0.0751045	239	270	0.0487232	-0.996561	10	190	0.893971	-0.133824	2	284	0.663134	0.00360754
CDH2, ACTA2, FN1, TGFB3, MKI67 vs. CDH1, CTNNB1	0.915834	-0.0182176	237	272	0.678347	-15.0091	199	1	0.257823	0.221203	131	155	0.884961	0.00553603
CDH2, ACTA2, FN1, TGFB3, MKI67 vs. CDH1, CTNNA3	0.23898	0.203096	249	260	0.618671	-0.162991	55	145	0.538152	0.609087	4	282	0.281352	0.00360754
CDH2, ACTA2, FN1, TGFB3, MKI67 vs. CTNNA1, CTNNB1	0.188442	0.227511	255	254	0.0714654	0.599728	161	39	0.224518	0.370073	40	246	0.0911073	0.00553603
CDH2, ACTA2, FN1, TGFB3, MKI67 vs. CTNNA1, CTNNA3	0.0983776	0.285208	266	243	1	0	200	NA	0.490058	15.0072	1	285	1	0.00360754
CDH2, ACTA2, FN1, TGFB3, MKI67 vs. CTNNB1, CTNNA3	0.00997353	0.447373	249	260	0.00253076	1.17332	186	14	0.0644487	0.384839	105	181	0.000763393	0.00553603
CDH2, ACTA2, FN1, TGFB3, RHOA vs. CDH1, CTNNA1	0.254031	-0.196409	243	266	0.0487232	-0.996561	10	190	1	0	286	NA	1	0.00360754
CDH2, ACTA2, FN1, TGFB3, RHOA vs. CDH1, CTNNB1	0.284194	-0.184247	238	271	0.449082	0.748725	197	3	0.202592	-0.403183	23	263	0.212876	0.00553603
CDH2, ACTA2, FN1, TGFB3, RHOA vs. CDH1, CTNNA3	0.667539	-0.074025	256	253	0.566556	-0.1925	51	149	1	0	286	NA	1	0.00360754
CDH2, ACTA2, FN1, TGFB3, RHOA vs. CTNNA1, CTNNB1	0.445747	0.131456	255	254	0.079639	0.568807	157	43	1	0	286	NA	1	0.00553603
CDH2, ACTA2, FN1, TGFB3, RHOA vs. CTNNA1, CTNNA3	0.77706	-0.0487844	254	255	1	0	200	NA	1	0	286	NA	1	0.00360754
CDH2, ACTA2, FN1, TGFB3, RHOA vs. CTNNB1, CTNNA3	0.185207	0.229134	243	266	0.0174663	0.941182	184	16	0.269699	1.05882	7	279	0.0760266	0.00553603
CDH2, ACTA2, FN1, CITED2, MKI67 vs. CDH1, CTNNA1	0.935601	-0.0139837	241	268	0.0487232	-0.996561	10	190	0.893971	-0.133824	2	284	0.926521	0.00360754
CDH2, ACTA2, FN1, CITED2, MKI67 vs. CDH1, CTNNB1	0.715069	-0.0628816	237	272	0.678347	-15.0091	199	1	0.983518	-0.00410847	174	112	0.890515	0.00553603
CDH2, ACTA2, FN1, CITED2, MKI67 vs. CDH1, CTNNA3	0.362763	0.157689	241	268	0.696982	-0.127555	56	144	0.538152	0.609087	4	282	0.420708	0.00360754
CDH2, ACTA2, FN1, CITED2, MKI67 vs. CTNNA1, CTNNB1	0.0333594	0.369093	250	259	0.15665	0.48732	162	38	0.687099	0.101863	52	234	0.037368	0.00553603
CDH2, ACTA2, FN1, CITED2, MKI67 vs. CTNNA1, CTNNA3	0.102344	0.281803	261	248	1	0	200	NA	0.490058	15.0072	1	285	1	0.00360754
CDH2, ACTA2, FN1, CITED2, MKI67 vs. CTNNB1, CTNNA3	0.0249837	0.388331	248	261	0.0364347	0.955241	189	11	0.0201628	0.450044	146	140	0.00275339	0.00553603
CDH2, ACTA2, FN1, CITED2, RHOA vs. CDH1, CTNNA1	0.888753	-0.0242082	237	272	0.0487232	-0.996561	10	190	1	0	286	NA	1	0.00360754
CDH2, ACTA2, FN1, CITED2, RHOA vs. CDH1, CTNNB1	0.626647	-0.0841581	230	279	0.449082	0.748725	198	2	0.528032	-0.127398	95	191	0.617006	0.00553603
CDH2, ACTA2, FN1, CITED2, RHOA vs. CDH1, CTNNA3	0.791	0.0459808	235	274	0.566556	-0.1925	51	149	1	0	286	NA	1	0.00360754
CDH2, ACTA2, FN1, CITED2, RHOA vs. CTNNA1, CTNNB1	0.232048	0.20603	252	257	0.166387	0.462414	158	42	0.144604	-0.563237	12	274	0.119154	0.00553603
CDH2, ACTA2, FN1, CITED2, RHOA vs. CTNNA1, CTNNA3	0.655684	0.0771175	246	263	1	0	200	NA	1	0	286	NA	1	0.00360754
CDH2, ACTA2, FN1, CITED2, RHOA vs. CTNNB1, CTNNA3	0.175216	0.235359	238	271	0.137198	0.690634	187	13	0.545046	0.144645	64	222	0.144418	0.00553603
CDH2, ACTA2, FN1, MKI67, RHOA vs. CDH1, CTNNA1	0.86703	0.0289806	240	269	0.0487232	-0.996561	10	190	0.893971	-0.133824	2	284	0.857473	0.00360754
CDH2, ACTA2, FN1, MKI67, RHOA vs. CDH1, CTNNB1	0.901535	0.0214224	235	274	0.678347	-15.0091	199	1	0.166882	0.272883	125	161	0.848169	0.00553603
CDH2, ACTA2, FN1, MKI67, RHOA vs. CDH1, CTNNA3	0.178812	0.233163	244	265	0.618671	-0.162991	55	145	0.538152	0.609087	4	282	0.218825	0.00360754
CDH2, ACTA2, FN1, MKI67, RHOA vs. CTNNA1, CTNNB1	0.0160118	0.415887	261	248	0.0714654	0.599728	161	39	0.224518	0.370073	40	246	0.00592339	0.00553603
CDH2, ACTA2, FN1, MKI67, RHOA vs. CTNNA1, CTNNA3	0.0288873	0.37839	254	255	1	0	200	NA	0.490058	15.0072	1	285	1	0.00360754
CDH2, ACTA2, FN1, MKI67, RHOA vs. CTNNB1, CTNNA3	0.000193696	0.653734	248	261	0.00253076	1.17332	186	14	0.137227	0.309948	101	185	1.36562e-05	0.00553603
CDH2, ACTA2, TGFB3, CITED2, MKI67 vs. CDH1, CTNNA1	0.141358	-0.254048	240	269	1	0	200	NA	1	0	286	NA	1	0.00360754
CDH2, ACTA2, TGFB3, CITED2, MKI67 vs. CDH1, CTNNB1	0.24693	-0.199312	238	271	0.273723	0.644968	192	8	0.327998	0.252167	57	229	0.187427	0.00553603
CDH2, ACTA2, TGFB3, CITED2, MKI67 vs. CDH1, CTNNA3	0.942775	-0.0124107	240	269	0.774391	0.289321	5	195	1	0	286	NA	1	0.00360754
CDH2, ACTA2, TGFB3, CITED2, MKI67 vs. CTNNA1, CTNNB1	0.962561	0.00809925	259	250	0.088299	0.686342	49	151	0.490058	15.0072	1	285	0.918716	0.00553603
CDH2, ACTA2, TGFB3, CITED2, MKI67 vs. CTNNA1, CTNNA3	0.393379	-0.148091	265	244	1	0	200	NA	1	0	286	NA	1	0.00360754
CDH2, ACTA2, TGFB3, CITED2, MKI67 vs. CTNNB1, CTNNA3	0.693089	-0.0680364	247	262	0.0149825	0.709327	117	83	0.639537	0.162961	26	260	0.557486	0.00553603
CDH2, ACTA2, TGFB3, CITED2, RHOA vs. CDH1, CTNNA1	0.266147	-0.191979	241	268	1	0	200	NA	1	0	286	NA	1	0.00360754
CDH2, ACTA2, TGFB3, CITED2, RHOA vs. CDH1, CTNNB1	0.023824	-0.390867	238	271	0.0671972	-0.622782	130	70	0.172695	-0.470803	18	268	0.00771008	0.00553603
CDH2, ACTA2, TGFB3, CITED2, RHOA vs. CDH1, CTNNA3	0.453037	-0.129712	251	258	0.512057	15.0229	1	199	1	0	286	NA	1	0.00360754
CDH2, ACTA2, TGFB3, CITED2, RHOA vs. CTNNA1, CTNNB1	0.424873	-0.137667	254	255	0.261201	-1.085	2	198	1	0	286	NA	1	0.00553603
CDH2, ACTA2, TGFB3, CITED2, RHOA vs. CTNNA1, CTNNA3	0.106417	-0.280779	256	253	1	0	200	NA	1	0	286	NA	1	0.00360754
CDH2, ACTA2, TGFB3, CITED2, RHOA vs. CTNNB1, CTNNA3	0.199719	-0.221156	242	267	0.723251	-0.211189	11	189	0.728041	0.347636	4	282	0.308099	0.00553603
CDH2, ACTA2, TGFB3, MKI67, RHOA vs. CDH1, CTNNA1	0.141933	-0.253902	244	265	1	0	200	NA	1	0	286	NA	1	0.00360754
CDH2, ACTA2, TGFB3, MKI67, RHOA vs. CDH1, CTNNB1	0.422792	-0.138487	240	269	0.167746	0.707789	189	11	0.504456	-0.244894	18	268	0.35553	0.00553603
CDH2, ACTA2, TGFB3, MKI67, RHOA vs. CDH1, CTNNA3	0.848634	0.0329952	246	263	0.593687	-0.534053	3	197	1	0	286	NA	1	0.00360754
CDH2, ACTA2, TGFB3, MKI67, RHOA vs. CTNNA1, CTNNB1	0.317214	0.172404	261	248	0.0423911	0.861978	48	152	1	0	286	NA	1	0.00553603
CDH2, ACTA2, TGFB3, MKI67, RHOA vs. CTNNA1, CTNNA3	0.26175	-0.19431	249	260	1	0	200	NA	1	0	286	NA	1	0.00360754
CDH2, ACTA2, TGFB3, MKI67, RHOA vs. CTNNB1, CTNNA3	0.668504	0.0738998	242	267	0.0149825	0.709327	117	83	0.728041	0.347636	4	282	0.559916	0.00553603
CDH2, ACTA2, CITED2, MKI67, RHOA vs. CDH1, CTNNA1	0.445214	-0.131892	244	265	1	0	200	NA	1	0	286	NA	1	0.00360754
CDH2, ACTA2, CITED2, MKI67, RHOA vs. CDH1, CTNNB1	0.411074	-0.141648	244	265	0.0724211	0.913487	191	9	0.146668	0.401551	52	234	0.212546	0.00553603
CDH2, ACTA2, CITED2, MKI67, RHOA vs. CDH1, CTNNA3	0.913746	0.0187503	238	271	0.774391	0.289321	5	195	1	0	286	NA	1	0.00360754
CDH2, ACTA2, CITED2, MKI67, RHOA vs. CTNNA1, CTNNB1	0.340645	0.164114	258	251	0.088299	0.686342	49	151	0.490058	15.0072	1	285	0.254559	0.00553603
CDH2, ACTA2, CITED2, MKI67, RHOA vs. CTNNA1, CTNNA3	0.586853	-0.0937787	252	257	1	0	200	NA	1	0	286	NA	1	0.00360754
CDH2, ACTA2, CITED2, MKI67, RHOA vs. CTNNB1, CTNNA3	0.235906	0.205582	236	273	0.0181281	0.689644	116	84	0.995964	0.00176176	23	263	0.367143	0.00553603
CDH2, FN1, TGFB3, CITED2, MKI67 vs. CDH1, CTNNA1	0.119295	-0.269543	245	264	1	0	200	NA	0.893971	-0.133824	2	284	1	0.00360754
CDH2, FN1, TGFB3, CITED2, MKI67 vs. CDH1, CTNNB1	0.348053	-0.161585	239	270	0.273723	0.644968	192	8	0.98554	0.00362185	177	109	0.553044	0.00553603
CDH2, FN1, TGFB3, CITED2, MKI67 vs. CDH1, CTNNA3	0.645415	0.079738	237	272	0.396137	-0.605326	5	195	0.538152	0.609087	4	282	0.627378	0.00360754
CDH2, FN1, TGFB3, CITED2, MKI67 vs. CTNNA1, CTNNB1	0.144175	0.252276	253	256	0.0768216	0.71149	50	150	0.687099	0.101863	52	234	0.126976	0.00553603
CDH2, FN1, TGFB3, CITED2, MKI67 vs. CTNNA1, CTNNA3	0.441013	0.132943	257	252	1	0	200	NA	0.490058	15.0072	1	285	1	0.00360754
CDH2, FN1, TGFB3, CITED2, MKI67 vs. CTNNB1, CTNNA3	0.152128	0.248371	240	269	0.0128907	0.724521	118	82	0.0120146	0.4859	148	138	0.0204144	0.00553603
CDH2, FN1, TGFB3, CITED2, RHOA vs. CDH1, CTNNA1	0.228321	-0.208005	239	270	1	0	200	NA	1	0	286	NA	1	0.00360754
CDH2, FN1, TGFB3, CITED2, RHOA vs. CDH1, CTNNB1	0.14989	-0.248573	238	271	0.0671972	-0.622782	130	70	0.572702	-0.112666	101	185	0.111676	0.00553603
CDH2, FN1, TGFB3, CITED2, RHOA vs. CDH1, CTNNA3	0.531502	-0.108142	239	270	0.512057	15.0229	1	199	1	0	286	NA	1	0.00360754
CDH2, FN1, TGFB3, CITED2, RHOA vs. CTNNA1, CTNNB1	0.368018	0.15539	247	262	0.261201	-1.085	2	198	0.144604	-0.563237	12	274	0.228618	0.00553603
CDH2, FN1, TGFB3, CITED2, RHOA vs. CTNNA1, CTNNA3	0.465154	-0.126269	244	265	1	0	200	NA	1	0	286	NA	1	0.00360754
CDH2, FN1, TGFB3, CITED2, RHOA vs. CTNNB1, CTNNA3	0.911216	-0.0192449	231	278	0.723251	-0.211189	11	189	0.310257	0.242134	68	218	0.892923	0.00553603
CDH2, FN1, TGFB3, MKI67, RHOA vs. CDH1, CTNNA1	0.179728	-0.232338	248	261	1	0	200	NA	0.893971	-0.133824	2	284	1	0.00360754
CDH2, FN1, TGFB3, MKI67, RHOA vs. CDH1, CTNNB1	0.909775	0.0196068	240	269	0.167746	0.707789	189	11	0.257823	0.221203	131	155	0.811024	0.00553603
CDH2, FN1, TGFB3, MKI67, RHOA vs. CDH1, CTNNA3	0.693049	0.0682757	243	266	0.112752	-1.09412	4	196	0.538152	0.609087	4	282	0.602703	0.00360754
CDH2, FN1, TGFB3, MKI67, RHOA vs. CTNNA1, CTNNB1	0.019536	0.403447	260	249	0.0363708	0.887177	49	151	0.224518	0.370073	40	246	0.00610085	0.00553603
CDH2, FN1, TGFB3, MKI67, RHOA vs. CTNNA1, CTNNA3	0.327661	0.169185	255	254	1	0	200	NA	0.490058	15.0072	1	285	1	0.00360754
CDH2, FN1, TGFB3, MKI67, RHOA vs. CTNNB1, CTNNA3	0.0301596	0.376242	246	263	0.0128907	0.724521	118	82	0.0644487	0.384839	105	181	0.00421086	0.00553603
CDH2, FN1, CITED2, MKI67, RHOA vs. CDH1, CTNNA1	0.200217	-0.221531	243	266	1	0	200	NA	0.893971	-0.133824	2	284	1	0.00360754
CDH2, FN1, CITED2, MKI67, RHOA vs. CDH1, CTNNB1	0.93508	0.0140385	246	263	0.0724211	0.913487	191	9	0.983518	-0.00410847	174	112	0.958777	0.00553603
CDH2, FN1, CITED2, MKI67, RHOA vs. CDH1, CTNNA3	0.984206	0.00342455	237	272	0.396137	-0.605326	5	195	0.538152	0.609087	4	282	0.976811	0.00360754
CDH2, FN1, CITED2, MKI67, RHOA vs. CTNNA1, CTNNB1	0.0883428	0.295083	249	260	0.0768216	0.71149	50	150	0.687099	0.101863	52	234	0.0789398	0.00553603
CDH2, FN1, CITED2, MKI67, RHOA vs. CTNNA1, CTNNA3	0.381276	0.150848	257	252	1	0	200	NA	0.490058	15.0072	1	285	1	0.00360754
CDH2, FN1, CITED2, MKI67, RHOA vs. CTNNB1, CTNNA3	0.0649848	0.321417	237	272	0.0156703	0.704741	117	83	0.0201628	0.450044	146	140	0.00758198	0.00553603
CDH2, TGFB3, CITED2, MKI67, RHOA vs. CDH1, CTNNA1	0.214367	-0.214591	243	266	1	0	200	NA	1	0	286	NA	1	0.00360754
CDH2, TGFB3, CITED2, MKI67, RHOA vs. CDH1, CTNNB1	0.277466	-0.187646	252	257	0.171916	-0.443803	127	73	0.327998	0.252167	57	229	0.192757	0.00553603
CDH2, TGFB3, CITED2, MKI67, RHOA vs. CDH1, CTNNA3	0.882009	-0.0256621	243	266	1	0	200	NA	1	0	286	NA	1	0.00360754
CDH2, TGFB3, CITED2, MKI67, RHOA vs. CTNNA1, CTNNB1	0.704651	0.0653045	251	258	0.577199	15.0137	1	199	0.490058	15.0072	1	285	0.70408	0.00553603
CDH2, TGFB3, CITED2, MKI67, RHOA vs. CTNNA1, CTNNA3	0.359365	-0.158381	255	254	1	0	200	NA	1	0	286	NA	1	0.00360754
CDH2, TGFB3, CITED2, MKI67, RHOA vs. CTNNB1, CTNNA3	0.44963	0.130788	237	272	0.605975	-0.30711	10	190	0.639537	0.162961	26	260	0.514246	0.00553603
ACTA2, FN1, TGFB3, CITED2, MKI67 vs. CDH1, CTNNA1	0.61357	0.087125	244	265	1	0	200	NA	1	0	286	NA	1	0.00360754
ACTA2, FN1, TGFB3, CITED2, MKI67 vs. CDH1, CTNNB1	0.985162	-0.00320488	238	271	0.548916	0.431427	193	7	0.21249	0.314177	62	224	0.967007	0.00553603
[truncated: 721 more rows]
